# Supplementary material for: Humans need auditory experience to produce typical volitional nonverbal vocalizations
Source: Commun Psychol. 2024 Jul 18;2:65. doi: 10.1038/s44271-024-00104-6 (PMC11332021; doi:10.1038/s44271-024-00104-6)
Supplement: Supplementary file 4 — Supplementary Data 1 [file 44271_2024_104_MOESM4_ESM.xlsx]

## Sheet: Vocaliser data
spkr_ID	spkr_deaf-0, 1-control	Context	Context_coded_1-agre,2-fear,3-pain	spkr_sex_0f1m	spkr_age	Audiometry_right_50%	Audiometry_right_100%	Audiometry_left_50%	Audiometry_left_100%	Triplet_right_50%	Triplet_right_100%	Triplet_left_50%	Triplet_left_100%	HearingAid_0-none,1-implant,2-device, 3-NA)	Any_hearing_aid_1-yes_0-no	Age_of_hearing_loss_0-birth	Born_hearing-1,born deaf-0	Years_deaf	Prop_life_deaf	Cause_of_deafness	Weight_kg	Height_cm	audiofile	Context	meanF0	F0erb	minF0	maxF0	F0CV	inflex25	inflex2	meanAMP	maxAMP	iNTCV	HNR	jitter	shimmer	dur	durVocal	numVocal	durNLP	propNLP	%NLP	fqJum_num	numSide	durSide	propSide	numSub	durSub
NG006	1	agre	1	0	22	9.5	20	9.5	20	-16.6	-14	-17.5	-14	3	0		1				52	171	NG006_f_agre_edit,wav	agre	216.372	5.701	190.798	233.37	0.041	4.617	0.616	64.76	73.3	24.2	7.116	0.023	0.171	2.249	2.12	1	0.587535	0.261281	26.1281	1	0	0	0	2	0.187838
NG006	1	fear	2	0	22	9.5	20	9.5	20	-16.6	-14	-17.5	-14	3	0		1				52	171	NG006_f_fear_edit,wav	fear	1449.59	18.236	994.927	1573.26	0.085	9.009	0.36	76.27	83.59	22.052	16.62	0.011	0.082	1.775	1.78667	1	0	0	0	0	0	0	0	0	0
NG006	1	pain	3	0	22	9.5	20	9.5	20	-16.6	-14	-17.5	-14	3	0		1				52	171	NG006_f_pain_edit,wav	pain	558.184	10.931	304.434	764.259	0.199	8.427	1.039	60.754	72.313	16.632	17.445	0.018	0.086	7.663	7.02667	1	3.00929	0.392701	39.2701	2	5	2.61809	0.372593	0	0
NG008	1	agre	1	1	23	7	20	7	20	-19.3	-16	-20.1	-14	3	0		1				67	172	NG008_m_agre_edit,wav	agre	335.426	7.863	236.537	395.005	0.115	1.188	0.396	65.058	75.731	19.975	6.749	0.016	0.142	4.049	2.78667	4	0.341975	0.0844687	8.44687	0	0	0	0	0	0
NG008	1	fear	2	1	23	7	20	7	20	-19.3	-16	-20.1	-14	3	0		1				67	172	NG008_m_fear_edit,wav	fear	310.892	7.434	219.695	387.381	0.161	1.758	0.414	52.093	67.777	18.065	5.705	0.013	0.138	8.673	4.77333	4	0	0	0	0	0	0	0	0	0
NG008	1	pain	3	1	23	7	20	7	20	-19.3	-16	-20.1	-14	3	0		1				67	172	NG008_m_pain_edit,wav	pain	267.883	6.668	116.778	372.01	0.164	6.92	0.692	61.842	72.988	18.397	10.036	0.011	0.135	6.226	5.92	1	2.44986	0.393501	39.3501	2	0	0	0	4	1.7356
NG009	1	agre	1	0	23	19	30	14	20	-17.8	-12	-17.7	-14	3	0		1				61	175	NG009_f_agre_edit,wav	agre	538.64	10.774	469.142	608.158	0.061	7.976	0.319	68.472	77.457	23.304	7.864	0.016	0.179	2.134	1.89333	1	1.54607	0.724375	72.4375	0	0	0	0	0	0
NG009	1	fear	2	0	23	19	30	14	20	-17.8	-12	-17.7	-14	3	0		1				61	175	NG009_f_fear_edit,wav	fear	605.815	11.574	507.752	649.597	0.058	3.706	0	56.786	67.861	29.991	6.113	0.032	0.159	0.619	0.6	1	0.118931	0.192192	19.2192	0	0	0	0	0	0
NG009	1	pain	3	0	23	19	30	14	20	-17.8	-12	-17.7	-14	3	0		1				61	175	NG009_f_pain_edit,wav	pain	631.512	11.856	487.571	703.821	0.078	6.951	0.869	66.262	76.789	23.049	12.927	0.006	0.115	2.453	2.06667	1	0	0	0	2	0	0	0	0	0
NG010	1	agre	1	1	24	8	20	10	26	-17	-12	-16.5	-12.5	3	0		1				78	176	NG010_m_agre_edit,wav	agre	414.395	9.091	254.145	456.922	0.1	8.35	0.363	83.623	91.057	20.735	8.685	0.021	0.121	1.754	1.64	1	1.36345	0.77715	77.715	0	0	0	0	1	0.358801
NG010	1	fear	2	1	24	8	20	10	26	-17	-12	-16.5	-12.5	3	0		1				78	176	NG010_m_fear_edit,wav	fear					0.079			44.607	53.36	37.255	0.619	0.057	0.208	1.161	0.998196	1	0	0	0	0	0	0	0	0	0
NG010	1	pain	3	1	24	8	20	10	26	-17	-12	-16.5	-12.5	3	0		1				78	176	NG010_m_pain_edit,wav	pain	342.225	7.98	276.786	395.777	0.098	2.016	0.183	46.521	61.209	25.712	4.634	0.025	0.118	4.455	2.13333	2	1.35489	0.304119	30.4119	0	0	0	0	2	0.928526
NG011	1	agre	1	0	22	15	50	8	20	-17.8	-10	-17	-12	3	0		1				51	168	NG011_f_agre_edit,wav	agre	223.985	5.852	178.193	237.089	0.071	5.376	0.538	45.751	53.977	37.064	13.759	0.032	0.11	0.86	0.893333	1	0.568583	0.661127	66.1127	0	0	0	0	1	0.568583
NG011	1	fear	2	0	22	15	50	8	20	-17.8	-10	-17	-12	3	0		1				51	168	NG011_f_fear_edit,wav	fear	366.17	8.368	289.051	395.637	0.079	5.195	0	42.224	51.29	40.048	4.125	0.036	0.19	0.54	0.390137	1	0	0	0	0	0	0	0	0	0
NG011	1	pain	3	0	22	15	50	8	20	-17.8	-10	-17	-12	3	0		1				51	168	NG011_f_pain_edit,wav	pain	225.927	5.894	209.472	236.62	0.044	3.692	0.527	37.819	44.548	44.056	13.904	0.007	0.116	0.896	0.933333	1	0	0	0	0	0	0	0	0	0
NG012	1	agre	1	1	34	15	30	19	40	-17.2	-10	-14.8	-10	3	0		1				90	188	NG012_m_agre_edit,wav	agre	345.74	8.02	205.922	422.766	0.143	7.126	0	57.463	65.133	30.156	2.138	0.054	0.189	1.105	0.981814	1	0.818938	0.741162	74.1162	0	0	0	0	0	0
NG012	1	fear	2	1	34	15	30	19	40	-17.2	-10	-14.8	-10	3	0		1				90	188	NG012_m_fear_edit,wav	fear					0.249			35.088	45.432	47.204	4.641	0.051	--undefined--	0.859	0.906667	1	0	0	0	0	0	0	0	0	0
NG012	1	pain	3	1	34	15	30	19	40	-17.2	-10	-14.8	-10	3	0		1				90	188	NG012_m_pain_edit,wav	pain	1116.2	16.124	910.884	1284.31	0.095	8.297	0	74.686	82.361	24.561	1.985	0.076	--undefined--	0.928	0.946666	1	0.649766	0.699896	69.9896	0	0	0	0	1	0.120575
NG013	1	agre	1	0	24	6	20	8	30	-18.7	-14	-17.4	-14	3	0		1				60	169	NG013_f_agre_edit,wav	agre	1114.1	15.687	436.734	1659.93	0.337	7.666	0.885	69.108	78.776	22.418	2.179	0.065	0.2	2.392	2.04	2	1.00735	0.421181	42.1181	0	0	0	0	0	0
NG013	1	fear	2	0	24	6	20	8	30	-18.7	-14	-17.4	-14	3	0		1				60	169	NG013_f_fear_edit,wav	fear	1066.65	15.791	989.645	1114.16	0.036	5.536	0.615	57.809	68.966	30.366	14.873	0.018	0.093	0.626	0.577329	1	0	0	0	0	0	0	0	0	0
NG013	1	pain	3	0	24	6	20	8	30	-18.7	-14	-17.4	-14	3	0		1				60	169	NG013_f_pain_edit,wav	pain	734.362	12.947	624.961	789.868	0.046	8.711	1.291	64.161	69.871	24.839	20.362	0.004	0.063	2.1	2.04	1	0	0	0	0	0	0	0	0	0
NG014	1	agre	1	0	26	12	30	12	40	-15.9	-10	-17.3	-14	3	0		1				53	164	NG014_f_agre_edit,wav	agre	134.07	3.856	82.702	228.719	0.19	6.235	0	50.191	58.665	29.623	7.716	0.025	0.143	2.368	2.28	1	1.88366	0.795436	79.5436	0	0	0	0	2	0.42119
NG014	1	fear	2	0	26	12	30	12	40	-15.9	-10	-17.3	-14	3	0		1				53	164	NG014_f_fear_edit,wav	fear					0.122			37.759	45.744	44.368	3.118	0.053	0.179	0.648	0.68	1	0	0	0	0	0	0	0	0	0
NG014	1	pain	3	0	26	12	30	12	40	-15.9	-10	-17.3	-14	3	0		1				53	164	NG014_f_pain_edit,wav	pain	472.842	9.919	373.346	568.98	0.078	6.798	1.316	38.327	51.538	33.379	12.007	0.03	0.137	3.56	2.98077	4	0	0	0	0	0	0	0	0	0
NG015	1	agre	1	0	27	12	30	21	30	-18.8	-12	-18.3	-10	3	0		1				48	152	NG015_f_agre_edit,wav	agre	512.092	10.445	454.113	528.281	0.036	4.826	0.371	68.2	76.337	24.564	19.578	0.003	0.052	1.694	1.58667	1	0	0	0	0	0	0	0	0	0
NG015	1	fear	2	0	27	12	30	21	30	-18.8	-12	-18.3	-10	3	0		1				48	152	NG015_f_fear_edit,wav	fear	1468.81	18.367	1330.38	1573.62	0.039	9.334	1.436	74.001	81.845	22.909	20.624	0.01	0.061	1.785	1.74667	1	0.832124	0.466056	46.6056	0	2	0.575713	0.329607	0	0
NG015	1	pain	3	0	27	12	30	21	30	-18.8	-12	-18.3	-10	3	0		1				48	152	NG015_f_pain_edit,wav	pain	486.051	10.104	385.619	516.276	0.046	6.825	1.462	71.028	78.17	20.726	20.793	0.002	0.043	3.103	2.96	1	0	0	0	2	0	0	0	0	0
NG016	1	agre	1	1	23	10	30	10.5	30	-19	-14	-19	-14	3	0		1				82.6	187	NG016_m_agre_edit,wav	agre	362.648	8.318	306.854	384.671	0.055	4.735	0.947	68.147	76.567	25.926	2.984	0.033	0.182	1.112	1.02667	1	0.50988	0.458534	45.8534	0	1	0.172405	0.167927	0	0
NG016	1	fear	2	1	23	10	30	10.5	30	-19	-14	-19	-14	3	0		1				82.6	187	NG016_m_fear_edit,wav	fear	321.931	7.644	228.079	347.914	0.099	1.755	0.585	62.559	72.645	28.301	6.983	0.013	0.12	0.71	0.527838	1	0	0	0	0	0	0	0	0	0
NG016	1	pain	3	1	23	10	30	10.5	30	-19	-14	-19	-14	3	0		1				82.6	187	NG016_m_pain_edit,wav	pain	365.863	8.366	293.264	386.158	0.07	1.998	0	70.265	80.568	25.386	6.443	0.009	0.148	1.002	0.92	1	0.368654	0.367773	36.7773	0	0	0	0	0	0
NG018	1	agre	1	0	19	9	20	8	40	-17.8	-10	-18.8	-12	3	0		1				62	174	NG018_f_agre_edit,wav	agre	350.362	8.117	280.635	393.253	0.08	0.433	0.433	50.088	59.066	32.83	5.87	0.013	0.161	1.312	1.12	1	0	0	0	0	0	0	0	0	0
NG018	1	fear	2	0	19	9	20	8	40	-17.8	-10	-18.8	-12	3	0		1				62	174	NG018_f_fear_edit,wav	fear	750.948	13.077	647.848	1051.62	0.126	9.953	0	55.357	62.384	31.316	7.821	0.025	0.117	0.909	0.759839	1	0	0	0	0	0	0	0	0	0
NG018	1	pain	3	0	19	9	20	8	40	-17.8	-10	-18.8	-12	3	0		1				62	174	NG018_f_pain_edit,wav	pain	375.93	8.524	315.111	401.438	0.068	1.861	0.465	49.235	56.235	33.957	8.029	0.006	0.1	1.149	1.10667	1	0	0	0	0	0	0	0	0	0
NG020	1	agre	1	1	25	14	30	11	20	-16	-12	-15.6	-13.4	3	0		1				105	182	NG020_m_agre_edit,wav	agre					0.208			67.618	77.609	25.887	3.765	0.038	0.203	1.089	0.829032	1	0.693037	0.636337	63.6337	0	0	0	0	0	0
NG020	1	fear	2	1	25	14	30	11	20	-16	-12	-15.6	-13.4	3	0		1				105	182	NG020_m_fear_edit,wav	fear	209.798	5.559	186.063	241.075	0.101	7.285	0.486	43.605	57.405	37.905	11.125	0.035	0.123	1.059	0.933333	1	0	0	0	0	0	0	0	0	0
NG020	1	pain	3	1	25	14	30	11	20	-16	-12	-15.6	-13.4	3	0		1				105	182	NG020_m_pain_edit,wav	pain	220.277	5.732	136.09	289.946	0.229	4.29	0.33	29.69	36.926	49.393	2.919	0.039	0.15	2.03	2.06667	1	0	0	0	0	0	0	0	0	0
NG021	1	agre	1	0	21	10	20	5	30	-16.8	-14	-15.7	-14	3	0		1				60	170	NG021_f_agre_edit,wav	agre					0.048			60.335	68.923	28.862	-0.39	0.071	--undefined--	1.068	0.978401	1	0.800886	0.750054	75.0054	0	0	0	0	0	0
NG021	1	fear	2	0	21	10	20	5	30	-16.8	-14	-15.7	-14	3	0		1				60	170	NG021_f_fear_edit,wav	fear	613.517	11.608	362.626	718.297	0.156	7.645	1.019	30.304	39.133	53.967	4.619	0.052	0.164	0.962	0.719011	1	0	0	0	0	0	0	0	0	0
NG021	1	pain	3	0	21	10	20	5	30	-16.8	-14	-15.7	-14	3	0		1				60	170	NG021_f_pain_edit,wav	pain	495.117	10.206	401.241	621.331	0.105	0.471	0.471	60.733	69.591	28.692	5.119	0.014	0.123	1.122	1.12	1	0.415997	0.370791	37.0791	0	1	0.073806	0.0658982	0	0
NG023	1	agre	1	1	26	5	20	2	10	-16	-10	-16.8	-12	3	0		1				79	177	NG023_m_agre_edit,wav	agre	346.447	8.058	272.81	363.567	0.059	1.564	0.521	58.647	69.148	29.614	4.873	0.017	0.159	0.919	0.763147	1	0.156628	0.170487	17.0487	0	0	0	0	0	0
NG023	1	fear	2	1	26	5	20	2	10	-16	-10	-16.8	-12	3	0		1				79	177	NG023_m_fear_edit,wav	fear	276.015	6.85	246.016	291.457	0.05	7.683	1.182	44.583	56.518	38.128	4.8	0.048	0.274	0.692	0.634801	1	0	0	0	0	0	0	0	0	0
NG023	1	pain	3	1	26	5	20	2	10	-16	-10	-16.8	-12	3	0		1				79	177	NG023_m_pain_edit,wav	pain	337.404	7.915	313.934	348.838	0.031	0.581	0	56.764	68.471	30.643	5.643	0.016	0.171	0.721	0.546984	1	0	0	0	0	0	0	0	0	0
NG024	1	agre	1	1	23	5	20	6	20	-19.6	-14	-19.6	-14	3	0		1				64	173	NG024_m_agre_edit,wav	agre	402.445	8.864	258.245	473.883	0.192	0.958	0.319	73.241	78.594	22.183	1.623	0.033	0.144	2.133	1.96	1	1.62142	0.760273	76.0273	0	0	0	0	0	0
NG024	1	fear	2	1	23	5	20	6	20	-19.6	-14	-19.6	-14	3	0		1				64	173	NG024_m_fear_edit,wav	fear	313.925	7.52	270.783	327.368	0.041	3.253	0.651	54.576	67.919	31.908	7.17	0.032	0.206	0.537	0.432207	1	0	0	0	0	0	0	0	0	0
NG024	1	pain	3	1	23	5	20	6	20	-19.6	-14	-19.6	-14	3	0		1				64	173	NG024_m_pain_edit,wav	pain	585.112	11.316	464.393	656.807	0.104	13.845	0.977	65.857	70.847	18.732	3.998	0.047	0.186	5.139	4.84	1	4.4893	0.873489	87.3489	2	0	0	0	0	0
NG025	1	agre	1	0	23	15	22	10	20	-17.2	-10	-17.2	-10	3	0		1				80	172	NG025_f_agre_edit,wav	agre	490.533	10.166	458.281	521.721	0.029	6.965	0.871	69.406	77.083	25.154	11.859	0.012	0.126	1.297	1.13796	1	0	0	0	0	0	0	0	0	0
NG025	1	fear	2	0	23	15	22	10	20	-17.2	-10	-17.2	-10	3	0		1				80	172	NG025_f_fear_edit,wav	fear	850.595	14.031	708.207	917.646	0.071	2.085	0.521	59.46	68.88	29.416	11.156	0.017	0.098	0.918	0.74481	1	0	0	0	0	0	0	0	0	0
NG025	1	pain	3	0	23	15	22	10	20	-17.2	-10	-17.2	-10	3	0		1				80	172	NG025_f_pain_edit,wav	pain	654.426	12.118	576.19	697.689	0.044	1.231	0.41	56.66	64.512	29.398	13.322	0.004	0.072	1.438	1.32	1	0.211708	0.147241	14.7241	0	0	0	0	0	0
NG027	1	agre	1	1	20	10	20	10	30	-16.8	-10	-17.7	-12	3	0		1				77	195	NG027_m_agre_edit,wav	agre	291.613	7.124	241.652	314.386	0.085	0.488	0	65.476	73.922	26.979	2.951	0.023	0.242	1.048	0.96	1	0.604562	0.577136	57.7136	0	0	0	0	0	0
NG027	1	fear	2	1	20	10	20	10	30	-16.8	-10	-17.7	-12	3	0		1				77	195	NG027_m_fear_edit,wav	fear	146.762	4.175	123.765	157.871	0.062	1.748	0.583	41.214	48.925	40.899	3.8	0.018	0.246	0.716	0.548561	1	0	0	0	0	0	0	0	0	0
NG027	1	pain	3	1	20	10	20	10	30	-16.8	-10	-17.7	-12	3	0		1				77	195	NG027_m_pain_edit,wav	pain	175.367	4.829	159.278	187.712	0.05	2.559	0.512	44.925	54.581	37.63	7.118	0.012	0.163	0.954	0.845086	1	0	0	0	0	0	0	0	0	0
NG028	1	agre	1	1	23	6	20	12	40	-18	-10	-15.8	-14	3	0		1				95	189	NG028_m_agre_edit,wav	agre	353.615	8.16	210.228	391.297	0.107	4.766	0.635	67.758	79.944	22.795	10.798	0.025	0.162	2.147	1.20164	2	0.196788	0.0916465	9.16465	0	0	0	0	0	0
NG028	1	fear	2	1	23	6	20	12	40	-18	-10	-15.8	-14	3	0		1				95	189	NG028_m_fear_edit,wav	fear	327.502	7.64	205.446	470.303	0.28	3.916	0.979	56.122	67.062	20.916	6.156	0.015	0.225	5.128	3.61333	4	0	0	0	2	0	0	0	0	0
NG028	1	pain	3	1	23	6	20	12	40	-18	-10	-15.8	-14	3	0		1				95	189	NG028_m_pain_edit,wav	pain	347.561	8.075	284.78	394.894	0.068	3.821	0.546	66.058	74.497	22.555	10.766	0.01	0.09	2.664	2.09592	2	0.528139	0.198281	19.8281	0	1	0.146352	0.0698272	1	0.381787
NG031	1	agre	1	0	36	18	30	18	30	-12.2	-14	-17.8	-16	3	0		1				70	160	NG031_f_agre_edit,wav	agre					0.225			55.389	62.314	27.203	1.626	0.066	0.188	2.343	2.09998	1	1.91014	0.815335	81.5335	0	0	0	0	0	0
NG031	1	fear	2	0	36	18	30	18	30	-12.2	-14	-17.8	-16	3	0		1				70	160	NG031_f_fear_edit,wav	fear	679.855	12.32	419.839	833.801	0.167	4.877	0.406	49.771	57.41	32.568	12.432	0.022	0.117	1.46	1.4	1	0	0	0	0	0	0	0	0	0
NG031	1	pain	3	0	36	18	30	18	30	-12.2	-14	-17.8	-16	3	0		1				70	160	NG031_f_pain_edit,wav	pain	391.593	8.768	324.889	417.735	0.044	8.495	1.287	55.575	62.504	25.532	18.181	0.002	0.068	2.885	2.53054	1	0	0	0	0	0	0	0	0	0
NG032	1	agre	1	0	26	14	30	4	10	-16.5	-14	-17	-12	3	0		1				58	161	NG032_f_agre_edit,wav	agre	344.945	7.995	246.974	387.405	0.169	0.402	0.402	52.664	61.853	31.176	1.946	0.025	0.123	1.485	1.22765	1	0.954102	0.642331	64.2331	0	0	0	0	1	0.098004
NG032	1	fear	2	0	26	14	30	4	10	-16.5	-14	-17	-12	3	0		1				58	161	NG032_f_fear_edit,wav	fear	411.061	9.044	289.112	443.547	0.096	4.782	0.478	49.406	57.88	34.508	4.145	0.031	0.169	1.091	0.906854	1	0.737336	0.67568	67.568	0	1	0.435864	0.480633	0	0
NG032	1	pain	3	0	26	14	30	4	10	-16.5	-14	-17	-12	3	0		1				58	161	NG032_f_pain_edit,wav	pain	330.508	7.799	294.257	348.588	0.048	6.563	0.505	43.633	50.343	38.636	2.994	0.036	0.161	0.981	0.962507	1	0.375009	0.382329	38.2329	0	1	0.375009	0.389617	0	0
NG034	1	agre	1	1	42	9	20	9	20	-15.8	-12	-16.3	-10	3	0		1				71	170	NG034_m_agre_edit,wav	agre	108.682	3.238	104.875	112.421	0.02	2.922	0.584	49.782	59.891	34.575	3.497	0.04	0.111	0.711	0.660291	1	0.591451	0.831615	83.1615	0	0	0	0	0	0
NG034	1	fear	2	1	42	9	20	9	20	-15.8	-12	-16.3	-10	3	0		1				71	170	NG034_m_fear_edit,wav	fear	382.496	8.628	359.927	445.741	0.051	3.051	0	60.697	71.638	27.899	16.625	0.004	0.078	1.294	0.929977	1	0	0	0	0	0	0	0	0	0
NG034	1	pain	3	1	42	9	20	9	20	-15.8	-12	-16.3	-10	3	0		1				71	170	NG034_m_pain_edit,wav	pain	339.937	7.926	277.577	434.284	0.148	1.315	0	54.393	67.401	30.684	8.334	0.016	0.133	1.282	1.12	1	0	0	0	0	0	0	0	0	0
NG035	1	agre	1	1	42	15	20	0	10	-15	-8	-12.4	-10	3	0		1				83	201	NG035_m_agre_edit,wav	agre					0.024			61.819	74.026	25.599	0.689	0.042	--undefined--	1.937	1.58667	2	1.23466	0.637264	63.7264	0	0	0	0	0	0
NG035	1	fear	2	1	42	15	20	0	10	-15	-8	-12.4	-10	3	0		1				83	201	NG035_m_fear_edit,wav	fear	459.445	9.729	335.536	506.857	0.1	0.605	0.605	58.516	70.15	30.093	4.826	0.034	0.202	0.653	0.56	1	0	0	0	0	0	0	0	0	0
NG035	1	pain	3	1	42	15	20	0	10	-15	-8	-12.4	-10	3	0		1				83	201	NG035_m_pain_edit,wav	pain	183.3	4.977	126.593	321.932	0.198	8.058	1.175	38	46.704	30.151	7.131	0.024	0.123	4.957	2.93792	2	0.882815	0.178101	17.8101	0	0	0	0	0	0
NG037	1	agre	1	1	32									3	0		1				100	186	NG037_m_agre_edit,wav	agre	390.436	8.752	376.189	408.384	0.025	1.312	0.874	76.098	83.739	23.442	8.657	0.01	0.115	1.287	1.21333	1	0.389285	0.30246	30.246	0	0	0	0	0	0
NG037	1	fear	2	1	32									3	0		1				100	186	NG037_m_fear_edit,wav	fear	412.638	9.071	336.053	457.082	0.088	0	0	71.181	80.475	25.619	4.778	0.01	0.12	0.662	0.666667	1	0.155868	0.235495	23.5495	0	0	0	0	0	0
NG037	1	pain	3	1	32									3	0		1				100	186	NG037_m_pain_edit,wav	pain	399.053	8.88	333.429	413.544	0.043	4.818	0.482	72.825	81.764	24.686	10.292	0.01	0.124	1.075	1	1	0.223487	0.207822	20.7822	0	1	0.223487	0.223487	0	0
NG038	1	agre	1	1	23	15	40	10	20	-17	-16	-17	-14	3	0		1				123	191	NG038_m_agre_edit,wav	agre					0.044			61.431	72.804	28.482	3.644	0.053	0.146	0.67	0.6	1	0.394563	0.588571	58.8571	0	0	0	0	0	0
NG038	1	fear	2	1	23	15	40	10	20	-17	-16	-17	-14	3	0		1				123	191	NG038_m_fear_edit,wav	fear					0.044			53.4	64.242	32.069	3.098	0.062	0.237	0.599	0.56	1	0.205561	0.342971	34.2971	0	0	0	0	0	0
NG038	1	pain	3	1	23	15	40	10	20	-17	-16	-17	-14	3	0		1				123	191	NG038_m_pain_edit,wav	pain	222.876	5.834	215.735	229.044	0.016	10.198	0.486	58.14	65.984	29.714	3.873	0.034	0.185	1.059	1.04	1	0.515006	0.486246	48.6246	0	0	0	0	1	0.153786
NG040	1	agre	1	0	23	9	30	9	20	-19.6	-18	-19.6	-12	3	0		1				56	180	NG040_f_agre_edit,wav	agre	404.528	8.939	280.879	441.01	0.116	3.507	0.779	52.973	59.468	30.931	6.978	0.018	0.12	1.566	1.56	1	0.650805	0.415463	41.5463	0	0	0	0	1	0.334317
NG040	1	fear	2	0	23	9	30	9	20	-19.6	-18	-19.6	-12	3	0		1				56	180	NG040_f_fear_edit,wav	fear	649.954	11.887	374.862	833.931	0.262	4.814	0.401	61.021	69.625	27.428	9.683	0.022	0.129	1.493	1.17572	1	0	0	0	0	0	0	0	0	0
NG040	1	pain	3	0	23	9	30	9	20	-19.6	-18	-19.6	-12	3	0		1				56	180	NG040_f_pain_edit,wav	pain	837.125	13.905	572.792	1003.79	0.083	11.735	0.946	67.619	74.03	19.546	17.964	0.004	0.078	4.283	4.13333	1	0	0	0	0	0	0	0	0	0
NG041	1	agre	1	1	28	13	20	10	30	-15.8	-14	-17.8	-12	3	0		1				95	180	NG041_m_agre_edit,wav	agre	404.31	8.96	380.943	426.34	0.027	13.614	0.239	82.195	88.9	18.281	13.39	0.009	0.08	3.187	2.92233	1	1.99259	0.625223	62.5223	0	1	1.52716	0.522584	0	0
NG041	1	fear	2	1	28	13	20	10	30	-15.8	-14	-17.8	-12	3	0		1				95	180	NG041_m_fear_edit,wav	fear	565.179	10.484	209.376	963.877	0.504	7.549	1.078	79.139	85.674	19.726	4.356	0.038	0.145	2.709	2.57333	1	1.87456	0.692005	69.2005	3	0	0	0	0	0
NG041	1	pain	3	1	28	13	20	10	30	-15.8	-14	-17.8	-12	3	0		1				95	180	NG041_m_pain_edit,wav	pain	804.097	13.606	572.831	944.377	0.077	17.19	0.637	82.926	90.403	13.956	15.352	0.025	0.106	6.853	6.56	1	5.12877	0.748345	74.8345	0	0	0	0	2	1.6914
NG042	1	agre	1	0	22	10	40	7	20	-17	-12	-17.3	-14	3	0		1				70	170	NG042_f_agre_edit,wav	agre	344.784	8.021	231.469	391.354	0.097	3.865	0.429	52.55	59.562	31.716	5.419	0.022	0.182	1.329	1.29333	1	0.497458	0.374433	37.4433	0	1	0.497458	0.384632	0	0
NG042	1	fear	2	0	22	10	40	7	20	-17	-12	-17.3	-14	3	0		1				70	170	NG042_f_fear_edit,wav	fear	610.467	11.635	584.574	625.502	0.016	1.472	0.491	56.891	65.448	30.337	9.211	0.004	0.11	1.038	0.986667	1	0	0	0	1	0	0	0	0	0
NG042	1	pain	3	0	22	10	40	7	20	-17	-12	-17.3	-14	3	0		1				70	170	NG042_f_pain_edit,wav	pain	321.171	7.64	271.102	342.753	0.061	4.578	0.416	46.794	54.264	35.088	10.689	0.003	0.106	1.403	1.30052	1	0	0	0	0	0	0	0	0	0
NG044	1	agre	1	0	26	7	30	11	20	-18	-16	-18.8	-14	3	0		1				60	164	NG044_f_agre_edit,wav	agre					0.124			75.04	81.78	22.966	1.802	0.067	0.175	1.595	1.48	1	1.05913	0.664077	66.4077	0	0	0	0	0	0
NG044	1	fear	2	0	26	7	30	11	20	-18	-16	-18.8	-14	3	0		1				60	164	NG044_f_fear_edit,wav	fear	978.646	15.12	960.293	1005.71	0.015	2.172	0.31	77.252	82.552	21.097	0.627	0.035	0.158	2.223	2.10667	1	1.50584	0.677385	67.7385	1	0	0	0	0	0
NG044	1	pain	3	0	26	7	30	11	20	-18	-16	-18.8	-14	3	0		1				60	164	NG044_f_pain_edit,wav	pain	576.13	11.223	487.635	623.808	0.077	3.478	0.435	73.628	81.632	23.98	3.849	0.038	0.293	1.3	1.24	1	0.5273	0.405628	40.5628	0	0	0	0	1	0.075899
NG045	1	agre	1	0	21	15	40	14	20	-16.7	-12	-17	-12	3	0		1				61	166	NG045_f_agre_edit,wav	agre	1015.51	15.403	925.016	1138.12	0.045	6.22	0.889	64.124	72.689	26.937	14.863	0.009	0.102	1.251	1.14667	1	0	0	0	0	0	0	0	0	0
NG045	1	fear	2	0	21	15	40	14	20	-16.7	-12	-17	-12	3	0		1				61	166	NG045_f_fear_edit,wav	fear	1337.45	17.594	968.367	1425.88	0.06	6.544	0.935	75.55	84.105	23.91	17.943	0.011	0.065	1.139	1.10667	1	0	0	0	0	0	0	0	0	0
NG045	1	pain	3	0	21	15	40	14	20	-16.7	-12	-17	-12	3	0		1				61	166	NG045_f_pain_edit,wav	pain	473.181	9.933	387.29	492.274	0.039	4.573	0.457	55.706	63.095	30.62	13.973	0.007	0.094	1.187	1.16	1	0	0	0	0	0	0	0	0	0
NG046	1	agre	1	1	25	8	20	5	20	-15.8	-8	-16.4	-10	3	0		1				80	192	NG046_m_agre_edit,wav	agre	239.144	6.15	203.904	258.25	0.08	3.228	0.269	55.131	62.596	26.456	2.665	0.026	0.152	2.718	2.52	1	2.03395	0.748428	74.8428	1	0	0	0	0	0
NG046	1	fear	2	1	25	8	20	5	20	-15.8	-8	-16.4	-10	3	0		1				80	192	NG046_m_fear_edit,wav	fear	257.707	6.489	184.059	308.382	0.146	5.052	0.316	62.755	73.113	25.019	6.976	0.015	0.129	2.167	1.98667	1	0.597519	0.275688	27.5688	0	1	0.249399	0.125536	0	0
NG046	1	pain	3	1	25	8	20	5	20	-15.8	-8	-16.4	-10	3	0		1				80	192	NG046_m_pain_edit,wav	pain	171.439	4.743	162.372	176.397	0.024	1.298	0.433	46.97	56.128	35.068	2.947	0.027	0.207	1.312	1.29333	1	0.321266	0.244844	24.4844	0	0	0	0	0	0
NG047	1	agre	1	0	36	10	20	7	20	-18.8	-12	-18.9	-16	3	0		1				58	168	NG047_f_agre_edit,wav	agre					0.103			59.544	67.191	26.835	0.661	0.064	0.24	1.944	1.86667	1	1.47763	0.760186	76.0186	0	0	0	0	0	0
NG047	1	fear	2	0	36	10	20	7	20	-18.8	-12	-18.9	-16	3	0		1				58	168	NG047_f_fear_edit,wav	fear	657.103	12.144	581.525	707.474	0.059	1.206	0	51.404	60.142	33.614	3.549	0.027	0.196	0.659	0.463643	1	0	0	0	0	0	0	0	0	0
NG047	1	pain	3	0	36	10	20	7	20	-18.8	-12	-18.9	-16	3	0		1				58	168	NG047_f_pain_edit,wav	pain	392.756	8.788	382.178	399.218	0.011	10.297	1.661	61.546	69.114	25.874	22.641	0.004	0.029	2.011	1.7578	1	0	0	0	0	0	0	0	0	0
NG049	1	agre	1	0	22	10	20	10	30	-16.8	-8	-15	-10	3	0		1				55	159	NG049_f_agre_edit,wav	agre	623.612	11.721	311.155	712.605	0.147	6.429	0.918	59.114	67.143	28.952	5.702	0.026	0.185	1.177	1.06667	1	0.714792	0.607053	60.7053	0	0	0	0	0	0
NG049	1	fear	2	0	22	10	20	10	30	-16.8	-8	-15	-10	3	0		1				55	159	NG049_f_fear_edit,wav	fear	809.54	13.569	395.136	912.772	0.176	5.725	0	51.87	60.186	33.971	7.643	0.033	0.133	0.572	0.55499	1	0	0	0	0	0	0	0	0	0
NG049	1	pain	3	0	22	10	20	10	30	-16.8	-8	-15	-10	3	0		1				55	159	NG049_f_pain_edit,wav	pain	678.349	12.328	402.566	767.685	0.133	4.429	0.554	52.687	63.197	32.763	9.255	0.025	0.115	0.806	0.746667	1	0	0	0	0	0	0	0	0	0
NG050	1	agre	1	1	48	10	40	10	20	-16.8	-10	-16.4	-10	3	0		1				75	178	NG050_m_agre_edit,wav	agre	331.793	7.819	296.815	347.384	0.054	0.609	0	61.684	73.722	28.622	9.088	0.005	0.141	0.641	0.544752	1	0	0	0	0	0	0	0	0	0
NG050	1	fear	2	1	48	10	40	10	20	-16.8	-10	-16.4	-10	3	0		1				75	178	NG050_m_fear_edit,wav	fear	319.641	7.607	286.396	397.212	0.097	1.229	0	59.279	70.939	29.687	5.234	0.024	0.189	0.627	0.558751	1	0.115851	0.184807	18.4807	0	0	0	0	0	0
NG050	1	pain	3	1	48	10	40	10	20	-16.8	-10	-16.4	-10	3	0		1				75	178	NG050_m_pain_edit,wav	pain	332.268	7.831	326.115	338.952	0.011	3.819	0	61.48	71.99	27.682	12.222	0.011	0.131	1.356	1.25333	1	0.60981	0.449588	44.9588	0	1	0.270117	0.215519	0	0
NG051	1	agre	1	0	20	9	20	9	30	-17	-14	-17.8	-16	3	0		1				61	170	NG051_f_agre_edit,wav	agre	247.498	6.317	228.342	262.561	0.041	3.982	1.138	41.014	48.932	41.27	7.996	0.014	0.119	0.758	0.8	1	0	0	0	0	0	0	0	0	0
NG051	1	fear	2	0	20	9	20	9	30	-17	-14	-17.8	-16	3	0		1				61	170	NG051_f_fear_edit,wav	fear	754.192	13.133	577.834	802.609	0.071	3.703	0.529	47.879	58.194	35.43	16.699	0.01	0.065	0.89	0.906667	1	0	0	0	0	0	0	0	0	0
NG051	1	pain	3	0	20	9	20	9	30	-17	-14	-17.8	-16	3	0		1				61	170	NG051_f_pain_edit,wav	pain	610.818	11.637	509.261	628.601	0.033	5.244	0.477	37.321	43.752	44.253	16.566	0.005	0.078	1.098	1.01299	1	0	0	0	0	0	0	0	0	0
NG053	1	agre	1	0	19	8	30	3	10	-17.2	-10	-16	-10	3	0		1				58	162	NG053_f_agre_edit,wav	agre	472.513	9.895	311.497	520.815	0.122	0.483	0.483	60.381	70.267	28.857	11.873	0.01	0.092	1.069	1.06667	1	0	0	0	0	0	0	0	0	0
NG053	1	fear	2	0	19	8	30	3	10	-17.2	-10	-16	-10	3	0		1				58	162	NG053_f_fear_edit,wav	fear	425.145	9.256	327.222	477.713	0.077	2.808	0.468	56.202	63.605	30.527	9.467	0.019	0.164	1.137	1.12	1	0	0	0	0	0	0	0	0	0
NG053	1	pain	3	0	19	8	30	3	10	-17.2	-10	-16	-10	3	0		1				58	162	NG053_f_pain_edit,wav	pain	429.24	9.312	299.934	472.768	0.083	4.433	1.023	56.576	63.942	27.732	11.569	0.008	0.122	1.933	1.81333	1	0	0	0	0	0	0	0	0	0
NG056	1	agre	1	1	22	6	20	6	30	-17.8	-14	-17.8	-12	3	0		1				90	183	NG056_m_agre_edit,wav	agre	321.882	7.655	279.342	334.763	0.044	4.797	0.685	62.148	73.721	28.191	3.872	0.042	0.233	0.459	0.398724	1	0	0	0	0	0	0	0	0	0
NG056	1	fear	2	1	22	6	20	6	30	-17.8	-14	-17.8	-12	3	0		1				90	183	NG056_m_fear_edit,wav	fear	245.36	6.277	240.422	250.002	0.01	5.593	1.398	51.168	63.206	33.003	6.67	0.019	0.175	0.43	0.378968	1	0	0	0	0	0	0	0	0	0
NG056	1	pain	3	1	22	6	20	6	30	-17.8	-14	-17.8	-12	3	0		1				90	183	NG056_m_pain_edit,wav	pain	353.187	8.171	332.851	371.901	0.034	3.202	0.356	68.79	74.51	23.981	4.718	0.028	0.15	1.811	1.77333	1	1.18011	0.651658	65.1658	0	1	1.13347	0.639173	0	0
NG059	1	agre	1	0	26	10	40	6	30	-17.4	-10	-15.8	-14	3	0		1				70	164	NG059_f_agre_edit,wav	agre					0.041			56.218	64.9	31.057	1.711	0.068	0.165	0.887	0.893333	1	0.616031	0.694821	69.4821	0	0	0	0	0	0
NG059	1	fear	2	0	26	10	40	6	30	-17.4	-10	-15.8	-14	3	0		1				70	164	NG059_f_fear_edit,wav	fear	1066.42	15.782	947.664	1131.72	0.06	1.972	0	56.791	66.439	30.7	8.674	0.008	0.113	0.522	0.546666	1	0	0	0	0	0	0	0	0	0
NG059	1	pain	3	0	26	10	40	6	30	-17.4	-10	-15.8	-14	3	0		1				70	164	NG059_f_pain_edit,wav	pain	771.909	13.167	425.686	1020.05	0.222	4.324	0	56.022	64.424	31.127	2.809	0.048	0.193	0.85	0.853333	1	0.469114	0.551926	55.1926	0	0	0	0	0	0
NG060	1	agre	1	1	23	4	10	5	10	-17.4	-14	-17.4	-12	3	0		1				98	185	NG060_m_agre_edit,wav	agre					0.037			56.661	67.346	30.517	2.746	0.059	0.181	0.469	0.445365	1	0	0	0	0	0	0	0	0	0
NG060	1	fear	2	1	23	4	10	5	10	-17.4	-14	-17.4	-12	3	0		1				98	185	NG060_m_fear_edit,wav	fear	181	4.955	170.925	186.851	0.023	3.378	0.676	46.696	58.256	36.181	5.176	0.024	--undefined--	0.48	0.506667	1	0	0	0	0	0	0	0	0	0
NG060	1	pain	3	1	23	4	10	5	10	-17.4	-14	-17.4	-12	3	0		1				98	185	NG060_m_pain_edit,wav	pain					0.051			48.645	60.078	34.777	0.795	0.064	--undefined--	0.447	0.493333	1	0.258863	0.579112	57.9112	0	0	0	0	0	0
NG061	1	agre	1	1	50	12	30	13	20	-17	-12	-18.4	-10	3	0		1				60	160	NG061_m_agre_edit,wav	agre					0.034			66.872	73.428	24.394	1.484	0.073	--undefined--	1.88	1.81333	1	1.60563	0.854147	85.4147	0	0	0	0	0	0
NG061	1	fear	2	1	50	12	30	13	20	-17	-12	-18.4	-10	3	0		1				60	160	NG061_m_fear_edit,wav	fear	272.793	6.786	223.737	294.823	0.08	3.025	0.605	55.96	65.244	31.3	3.994	0.038	0.173	0.653	0.653333	1	0	0	0	0	0	0	0	0	0
NG061	1	pain	3	1	50	12	30	13	20	-17	-12	-18.4	-10	3	0		1				60	160	NG061_m_pain_edit,wav	pain	267.708	6.697	225.325	314.391	0.047	8.027	1.216	49.722	58.075	27.968	17.204	0.008	0.071	3.111	3.08	1	1.40691	0.45221	45.221	0	1	1.40691	0.456789	0	0
NG066	1	agre	1	0	44	15	40			-15.9	-14	-13	-11.8	3	0		1				58	164	NG066_f_agre_edit,wav	agre	435.032	9.405	351.878	447.717	0.037	7.084	1.118	52.41	60.87	30.756	17.516	0.008	0.083	1.682	1.61333	1	0	0	0	0	0	0	0	0	0
NG066	1	fear	2	0	44	15	40			-15.9	-14	-13	-11.8	3	0		1				58	164	NG066_f_fear_edit,wav	fear	666.897	12.255	633.534	752.723	0.03	9.331	1.217	57.814	66.179	28.493	18.742	0.01	0.055	1.465	1.34667	1	0	0	0	0	0	0	0	0	0
NG066	1	pain	3	0	44	15	40			-15.9	-14	-13	-11.8	3	0		1				58	164	NG066_f_pain_edit,wav	pain	499.021	10.271	375.984	536.272	0.061	8.67	0.559	47.724	55.428	29.388	14.731	0.012	0.093	2.575	2.13406	2	0.583717	0.22665	22.665	0	0	0	0	2	0.583717
NG067	1	agre	1	1	19	4	30	9	20	-20.7	-14	-19.9	-14	3	0		1				81	183	NG067_m_agre_edit,wav	agre	392.544	8.764	332.151	446.091	0.114	0.883	0.442	73.201	81.442	24.087	4.068	0.027	0.164	1.264	1.21231	1	0.788968	0.624215	62.4215	1	0	0	0	0	0
NG067	1	fear	2	1	19	4	30	9	20	-20.7	-14	-19.9	-14	3	0		1				81	183	NG067_m_fear_edit,wav	fear	416.205	9.124	295.432	449.281	0.081	4.538	0.454	68.623	77.059	25.664	11.883	0.013	0.141	1.204	1.05691	1	0	0	0	0	0	0	0	0	0
NG067	1	pain	3	1	19	4	30	9	20	-20.7	-14	-19.9	-14	3	0		1				81	183	NG067_m_pain_edit,wav	pain	456.26	9.7	372.402	489.201	0.051	4.029	0.448	67.6	75.521	26.077	7.165	0.028	0.164	1.234	1.22667	1	0.411425	0.333487	33.3487	0	1	0.392724	0.320156	0	0
NG069	1	agre	1	1	28	8	20	9	20	-19	-14	-15.7	-12	3	0		1				82	184	NG069_m_agre_edit,wav	agre	380.439	8.594	283.873	400.959	0.063	3.718	0.413	77.692	84.383	22.748	5.008	0.024	0.182	1.421	1.30667	1	0.78541	0.552741	55.2741	0	1	0.78541	0.601079	0	0
NG069	1	fear	2	1	28	8	20	9	20	-19	-14	-15.7	-12	3	0		1				82	184	NG069_m_fear_edit,wav	fear	249.306	6.341	175.558	277.499	0.106	3.912	0.652	61.458	71.076	28.846	9.901	0.018	0.139	0.534	0.56	1	0	0	0	0	0	0	0	0	0
NG069	1	pain	3	1	28	8	20	9	20	-19	-14	-15.7	-12	3	0		1				82	184	NG069_m_pain_edit,wav	pain	265.836	6.66	222.512	289.065	0.063	6.708	0.353	59.484	65.928	27.341	7.96	0.016	0.151	1.833	1.85333	1	1.14723	0.626005	62.6005	0	1	1.14723	0.61901	0	0
NG071	1	agre	1	0	45	10	20	10	40	-17	-14	-16.8	-12	3	0		1				68	164	NG071_f_agre_edit,wav	agre	429.401	9.328	424.241	438.177	0.008	4.209	0.702	64.463	77.079	27.114	12.061	0.015	0.131	0.425	0.453333	1	0.062651	0.147284	14.7284	0	1	0.062651	0.138201	0	0
NG071	1	fear	2	0	45	10	20	10	40	-17	-14	-16.8	-12	3	0		1				68	164	NG071_f_fear_edit,wav	fear	475.473	9.966	451.66	497.846	0.024	7.289	0.663	61.123	71.225	28.687	9.157	0.016	0.125	0.509	0.387231	1	0	0	0	0	0	0	0	0	0
NG071	1	pain	3	0	45	10	20	10	40	-17	-14	-16.8	-12	3	0		1				68	164	NG071_f_pain_edit,wav	pain	526.574	10.626	497.471	613.296	0.05	6.879	0.917	67.067	73.09	26.465	11.946	0.006	0.106	1.18	1.2	1	0	0	0	0	0	0	0	0	0
NG073	1	agre	1	1	24	8	20	8	30	-19.7	-18	-20.4	-14	3	0		1				81	177	NG073_m_agre_edit,wav	agre					0.031			47.239	56.801	35.726	1.009	0.067	--undefined--	0.996	0.986667	1	0.76467	0.767452	76.7452	0	0	0	0	0	0
NG073	1	fear	2	1	24	8	20	8	30	-19.7	-18	-20.4	-14	3	0		1				81	177	NG073_m_fear_edit,wav	fear					0.115			41.93	51.892	40.557	6.335	0.043	0.199	0.408	0.506666	1	0	0	0	0	0	0	0	0	0
NG073	1	pain	3	1	24	8	20	8	30	-19.7	-18	-20.4	-14	3	0		1				81	177	NG073_m_pain_edit,wav	pain	665.378	12.239	629.547	709.774	0.032	6.783	0.678	44.406	53.782	38.267	3.324	0.059	0.133	0.474	0.442121	1	0	0	0	0	0	0	0	0	0
NG075	1	agre	1	0	54	16	40	17	50	-13.1	-12	-13.9	-12	3	0		1				82	175	NG075_f_agre_edit,wav	agre	384.3	8.657	369.033	454.938	0.043	14.423	1.881	62.086	69.542	21.55	12.842	0.008	0.088	3.784	3.66667	1	2.77867	0.734317	73.4317	0	0	0	0	2	2.77867
NG075	1	fear	2	0	54	16	40	17	50	-13.1	-12	-13.9	-12	3	0		1				82	175	NG075_f_fear_edit,wav	fear	593.049	11.433	551.622	620.571	0.029	6.872	1.374	65.82	72.683	24.952	16.149	0.006	0.08	1.91	1.90667	1	0.767506	0.401783	40.1783	0	3	0.767506	0.402538	0	0
NG075	1	pain	3	0	54	16	40	17	50	-13.1	-12	-13.9	-12	3	0		1				82	175	NG075_f_pain_edit,wav	pain	389.168	8.725	310.818	425.87	0.072	10.201	0.742	54.69	63.849	23.056	19.993	0.005	0.058	4.392	4.17333	1	1.04387	0.237693	23.7693	1	0	0	0	2	1.04387
NG076	1	agre	1	0	38	12	40	13	30	-15.7	-14	-16.4	-12	3	0		1				53	160	NG076_f_agre_edit,wav	agre	349.217	8.102	267.365	387.252	0.063	12.176	0.812	55.535	62.129	26.445	10.008	0.011	0.144	2.696	2.54926	1	1.52774	0.566725	56.6725	0	5	1.52774	0.599287	0	0
NG076	1	fear	2	0	38	12	40	13	30	-15.7	-14	-16.4	-12	3	0		1				53	160	NG076_f_fear_edit,wav	fear	970.069	15.044	882.068	1062.17	0.053	5.866	1.955	58.72	66.928	28.255	21.07	0.004	0.068	1.557	1.58667	1	0	0	0	1	0	0	0	0	0
NG076	1	pain	3	0	38	12	40	13	30	-15.7	-14	-16.4	-12	3	0		1				53	160	NG076_f_pain_edit,wav	pain	443.521	9.524	372.135	483.997	0.044	10.434	1.491	53.844	62.964	28.189	16.818	0.004	0.083	2.354	2.34667	1	0.217646	0.0924449	9.24449	0	0	0	0	0	0
NG077	1	agre	1	1	45	14	30	20	30	-16.7	-12	-16	-14	3	0		1				86	176	NG077_m_agre_edit,wav	agre	263.966	6.619	193.179	281.94	0.097	3.272	0	59.685	71.6	29.246	3.984	0.031	0.32	0.528	0.458562	1	0	0	0	0	0	0	0	0	0
NG077	1	fear	2	1	45	14	30	20	30	-16.7	-12	-16	-14	3	0		1				86	176	NG077_m_fear_edit,wav	fear	246.572	6.29	194.467	269.849	0.1	1.264	0	56.264	65.765	31	3.899	0.022	0.151	0.583	0.586666	1	0	0	0	0	0	0	0	0	0
NG077	1	pain	3	1	45	14	30	20	30	-16.7	-12	-16	-14	3	0		1				86	176	NG077_m_pain_edit,wav	pain	270.464	6.735	198.755	297.161	0.114	0.559	0.559	55.783	67.013	31.19	5.638	0.015	0.172	0.79	0.76	1	0.142337	0.180269	18.0269	0	1	0.142337	0.187286	0	0
NG078	1	agre	1	1	46	10	30	10	40	-17.5	-12	-17.8	-12	3	0		1				88	178	NG078_m_agre_edit,wav	agre	598.622	11.49	528.305	650.049	0.063	0	0	59.339	67.539	29.816	8.51	0.004	0.107	0.701	0.596266	1	0.304319	0.434418	43.4418	0	0	0	0	1	0.304319
NG078	1	fear	2	1	46	10	30	10	40	-17.5	-12	-17.8	-12	3	0		1				88	178	NG078_m_fear_edit,wav	fear	527.756	10.587	374.299	672.524	0.162	4.434	0	61.482	71.855	28.05	14.319	0.008	0.079	1.256	1.24	1	0	0	0	0	0	0	0	0	0
NG078	1	pain	3	1	46	10	30	10	40	-17.5	-12	-17.8	-12	3	0		1				88	178	NG078_m_pain_edit,wav	pain	504.533	10.284	392.523	620.55	0.178	4.954	0.495	55.555	65.333	31.04	11.295	0.014	0.163	1.019	1	1	0.331653	0.325622	32.5622	0	0	0	0	2	0.331653
NG082	1	agre	1	1	39	10	30	12	20	-17.4	-16	-17	-12	3	0		1				116	188	NG082_m_agre_edit,wav	agre	247.427	6.306	187.287	285.221	0.101	5.645	0.513	62.411	70.17	28.475	6.708	0.024	0.18	0.949	0.973333	1	0.668859	0.705144	70.5144	0	0	0	0	0	0
NG082	1	fear	2	1	39	10	30	12	20	-17.4	-16	-17	-12	3	0		1				116	188	NG082_m_fear_edit,wav	fear	291.806	7.126	210.694	321.258	0.09	2.641	0.66	62.102	73.995	28.327	5.404	0.031	0.111	0.514	0.439089	1	0	0	0	0	0	0	0	0	0
NG082	1	pain	3	1	39	10	30	12	20	-17.4	-16	-17	-12	3	0		1				116	188	NG082_m_pain_edit,wav	pain	225.557	5.731	146.562	367.362	0.411	9.078	0.648	63.847	72.54	24.999	8.141	0.01	0.142	2.084	1.98667	1	1.55586	0.746426	74.6426	0	0	0	0	1	1.55586
NG083	1	agre	1	1	55	23	30	12	20	-13.8	-10	-15	-10	3	0		1				82	172	NG083_m_agre_edit,wav	agre	369.337	8.424	336.426	399.85	0.053	2.535	0.634	68.772	79.984	26.119	10.717	0.012	0.083	0.578	0.512798	1	0	0	0	0	0	0	0	0	0
NG083	1	fear	2	1	55	23	30	12	20	-13.8	-10	-15	-10	3	0		1				82	172	NG083_m_fear_edit,wav	fear	352.612	8.157	301.737	382.485	0.063	3.146	1.258	62.462	73.37	28.176	13.223	0.03	0.092	0.589	0.524546	1	0	0	0	0	0	0	0	0	0
NG083	1	pain	3	1	55	23	30	12	20	-13.8	-10	-15	-10	3	0		1				82	172	NG083_m_pain_edit,wav	pain	298.151	7.242	237.276	333.587	0.072	5.04	0	62.103	71.525	28.358	18.057	0.018	0.094	0.786	0.72	1	0	0	0	0	0	0	0	0	0
NG084	1	agre	1	0	29	5	10	14	30	-16.8	-14	-16.8	-12	3	0		1				80	168	NG084_f_agre_edit,wav	agre	439.581	9.467	368.617	459.434	0.051	1.432	0.477	57.091	64.513	30.178	11.678	0.005	0.09	1.095	1.03113	1	0	0	0	0	0	0	0	0	0
NG084	1	fear	2	0	29	5	10	14	30	-16.8	-14	-16.8	-12	3	0		1				80	168	NG084_f_fear_edit,wav	fear	405.679	8.979	344.78	427.762	0.041	3.99	0.998	54.163	63.44	32.06	13.082	0.012	0.096	1.005	1	1	0	0	0	0	0	0	0	0	0
NG084	1	pain	3	0	29	5	10	14	30	-16.8	-14	-16.8	-12	3	0		1				80	168	NG084_f_pain_edit,wav	pain	396.549	8.843	340.209	417.24	0.039	3.33	0.833	58.515	66.325	28.852	15.515	0.005	0.075	1.402	1.33333	1	0	0	0	0	0	0	0	0	0
NG086	1	agre	1	1	16	8	20	4	30	-16.5	-14	-15.5	-10	3	0		1				72	176	NG086_m_agre_edit,wav	agre	513.836	10.465	468.048	557.801	0.048	11.515	0.443	74.69	82.413	23.646	3.305	0.045	0.178	1.258	1.08	1	0.739583	0.587982	58.7982	1	0	0	0	0	0
NG086	1	fear	2	1	16	8	20	4	30	-16.5	-14	-15.5	-10	3	0		1				72	176	NG086_m_fear_edit,wav	fear	360.867	8.284	252.838	380.197	0.082	2.661	0.532	62.314	70.74	28.374	10.697	0.012	0.094	0.879	0.813333	1	0	0	0	0	0	0	0	0	0
NG086	1	pain	3	1	16	8	20	4	30	-16.5	-14	-15.5	-10	3	0		1				72	176	NG086_m_pain_edit,wav	pain	342.098	7.966	240.578	386.973	0.132	1.852	0.463	61.442	69.672	28.329	8.386	0.013	0.132	1.16	1.12	1	0.4543	0.391737	39.1737	0	0	0	0	1	0.11301
NG087	1	agre	1	1	21	9	20	9	30	-18.8	-16	-18.8	-16	3	0		1				70	175	NG087_m_agre_edit,wav	agre	278.848	6.903	262.521	286.636	0.029	0.652	0	50.772	61.651	33.797	4.317	0.008	0.119	0.533	0.481661	1	0	0	0	0	0	0	0	0	0
NG087	1	fear	2	1	21	9	20	9	30	-18.8	-16	-18.8	-16	3	0		1				70	175	NG087_m_fear_edit,wav	fear	233.856	6.051	210.534	246.112	0.044	0.528	0	48.629	60.444	35.021	8.504	0.008	0.161	0.893	0.72	1	0	0	0	0	0	0	0	0	0
NG087	1	pain	3	1	21	9	20	9	30	-18.8	-16	-18.8	-16	3	0		1				70	175	NG087_m_pain_edit,wav	pain	205.051	5.453	170.918	253.652	0.137	3.422	0	45.586	53.513	35.742	4.359	0.021	0.177	1.338	1.08921	1	0.452684	0.338292	33.8292	0	0	0	0	2	0.364594
NG088	1	agre	1	0	26	10	30	8	40	-18.5	-16	-17.8	-10	3	0		1				45	155	NG088_f_agre_edit,wav	agre					0.044			52.249	60.735	32.264	0.237	0.074	0.174	1.192	1.04549	1	0.94059	0.789003	78.9003	0	0	0	0	0	0
NG088	1	fear	2	0	26	10	30	8	40	-18.5	-16	-17.8	-10	3	0		1				45	155	NG088_f_fear_edit,wav	fear	896.872	14.439	736.35	939.937	0.054	2.523	0.505	58.775	67.52	29.818	18.903	0.004	0.048	0.982	0.946667	1	0	0	0	0	0	0	0	0	0
NG088	1	pain	3	0	26	10	30	8	40	-18.5	-16	-17.8	-10	3	0		1				45	155	NG088_f_pain_edit,wav	pain	666.564	12.249	600.519	710.802	0.045	5.688	0.517	57.155	66.785	30.415	19.146	0.006	0.056	0.934	0.88	1	0	0	0	0	0	0	0	0	0
NG089	1	agre	1	0	54	17	30	9	20	-16.6	-12	-15.2	-10	3	0		1				65	164	NG089_f_agre_edit,wav	agre					0.072			50.697	58.614	28.494	0.13	0.066	0.181	2.724	2.58667	1	2.41213	0.885652	88.5652	0	0	0	0	0	0
NG089	1	fear	2	0	54	17	30	9	20	-16.6	-12	-15.2	-10	3	0		1				65	164	NG089_f_fear_edit,wav	fear	786.228	13.443	590.554	873.361	0.066	10.761	0.587	62.998	71.642	20.699	13.455	0.017	0.107	4.111	3.69333	1	2.25714	0.549066	54.9066	0	2	1.09648	0.296881	3	1.39066
NG089	1	pain	3	0	54	17	30	9	20	-16.6	-12	-15.2	-10	3	0		1				65	164	NG089_f_pain_edit,wav	pain	615.466	11.681	507.218	697.756	0.065	12.142	1.584	52.362	61.117	20.668	17	0.01	0.109	6.577	6.18667	1	3.88757	0.591058	59.1058	2	3	0.553761	0.0895088	6	3.45672
NG090	1	agre	1	1	26	10	20	10	20	-18.5	-16	-17.9	-12	3	0		1				64	172	NG090_m_agre_edit,wav	agre	430.95	9.33	311.519	489.971	0.102	1.569	0.523	66.57	75	26.892	2.471	0.035	0.175	0.911	0.813409	1	0.594124	0.651824	65.1824	0	1	0.206043	0.253308	0	0
NG090	1	fear	2	1	26	10	20	10	20	-18.5	-16	-17.9	-12	3	0		1				64	172	NG090_m_fear_edit,wav	fear	434.361	9.386	317.033	467.218	0.08	3.212	0.642	69.071	80.516	25.926	5.269	0.026	0.168	0.557	0.52	1	0	0	0	0	0	0	0	0	0
NG090	1	pain	3	1	26	10	20	10	20	-18.5	-16	-17.9	-12	3	0		1				64	172	NG090_m_pain_edit,wav	pain					0.794			65.11	73.654	27.436	3.249	0.037	0.12	0.872	0.771801	1	0.613124	0.703309	70.3309	0	1	0.346718	0.449232	0	0
NG092	1	agre	1	0	55	20	30	22	30	-15.5	-14	-17.2	-12	3	0		1				58	164	NG092_f_agre_edit,wav	agre	734.94	12.89	628.829	1030.15	0.168	6.117	1.311	38.591	50.074	41.572	9.886	0.016	0.114	1.289	1.28	1	0	0	0	1	0	0	0	0	0
NG092	1	fear	2	0	55	20	30	22	30	-15.5	-14	-17.2	-12	3	0		1				58	164	NG092_f_fear_edit,wav	fear	1028.15	15.49	824.464	1229.04	0.071	1.897	0	50.515	61.278	33.105	12.429	0.011	0.061	1.109	0.933333	1	0	0	0	1	0	0	0	0	0
NG092	1	pain	3	0	55	20	30	22	30	-15.5	-14	-17.2	-12	3	0		1				58	164	NG092_f_pain_edit,wav	pain	262.279	6.428	116.517	389.668	0.39	2.317	0	30.88	42.814	51.868	1.59	0.052	0.206	1.158	1.2	1	0.618726	0.534431	53.4431	0	1	0.618726	0.515605	0	0
NG093	1	agre	1	0	42	13	50	15	30	-18.3	-12	-18.5	-14	3	0		1				75	172	NG093_f_agre_edit,wav	agre	1305.02	17.402	1100.11	1346.46	0.043	13.725	1.292	78.73	86.059	16.13	15.302	0.015	0.117	5.193	4.73333	1	0.719396	0.138535	13.8535	1	0	0	0	0	0
NG093	1	fear	2	0	42	13	50	15	30	-18.3	-12	-18.5	-14	3	0		1				75	172	NG093_f_fear_edit,wav	fear					0.039			31.927	42.606	51.621	-0.299	0.076	--undefined--	0.57	0.626666	1	0	0	0	0	0	0	0	0	0
NG093	1	pain	3	0	42	13	50	15	30	-18.3	-12	-18.5	-14	3	0		1				75	172	NG093_f_pain_edit,wav	pain	798.101	13.442	594.46	1177.89	0.215	6.388	0.877	43.618	54.914	23.522	20.543	0.009	0.064	6.984	6.76	3	0.359291	0.051444	5.1444	0	0	0	0	0	0
NG096	1	agre	1	0	20	12	30	9	20	-17.1	-12	-16.7	-10	3	0		1				67	173	NG096_f_agre_edit,wav	agre	676.346	12.332	479.014	728.735	0.096	2.167	0.542	73.241	82.124	24.86	9.473	0.016	0.143	0.846	0.786666	1	0.245342	0.290024	29.0024	0	1	0.245342	0.311876	0	0
NG096	1	fear	2	0	20	12	30	9	20	-17.1	-12	-16.7	-10	3	0		1				67	173	NG096_f_fear_edit,wav	fear	865.861	14.058	567.853	1235.77	0.205	5.925	0.79	72.627	79.02	23.065	13.039	0.017	0.109	1.532	1.64	1	0.445124	0.290598	29.0598	1	0	0	0	2	0.445124
NG096	1	pain	3	0	20	12	30	9	20	-17.1	-12	-16.7	-10	3	0		1				67	173	NG096_f_pain_edit,wav	pain	727.927	12.826	481.254	835.228	0.147	1.828	0.261	68.645	77.774	21.811	15.471	0.016	0.12	2.83	2.6	1	1.49508	0.528287	52.8287	0	2	0.36876	0.141831	3	1.49508
NG097	1	agre	1	1	27	15	30	9.5	30	-16.8	-14	-16.8	-10	3	0		1				100	189	NG097_m_agre_edit,wav	agre	256.676	6.492	236.876	270.235	0.04	4.239	0.471	62.942	72.047	27.607	5.328	0.014	0.155	1.123	1.01333	1	0.431012	0.383826	38.3826	0	0	0	0	2	0.308818
NG097	1	fear	2	1	27	15	30	9.5	30	-16.8	-14	-16.8	-10	3	0		1				100	189	NG097_m_fear_edit,wav	fear	293.186	7.155	263.471	321.538	0.07	1.116	0.558	58.432	67.385	30.218	8.981	0.006	0.132	0.793	0.724569	1	0.101311	0.1278	12.78	0	0	0	0	1	0.101311
NG097	1	pain	3	1	27	15	30	9.5	30	-16.8	-14	-16.8	-10	3	0		1				100	189	NG097_m_pain_edit,wav	pain	283.988	6.98	215.176	320.016	0.114	3.224	0	61.635	69.667	27.973	7.005	0.024	0.15	1.171	1.06667	1	0.388582	0.331732	33.1732	0	0	0	0	1	0.388582
G011	0	agre	1	0	46	0	0	0	0	0	0	0	0	2	1	0	0	46	1	genetic	69	168	G011_f_agre_edit,wav	agre	586.689	11.28	444.859	836.928	0.194	5.822	1.059	61.718	76.524	20.17	4.272	0.045	0.297	4.668	4.15717	8	2.24128	0.551225	55.1225	0	0	0	0	0	0
G011	0	fear	2	0	46	0	0	0	0	0	0	0	0	2	1	0	0	46	1	genetic	69	168	G011_f_fear_edit,wav	fear	729.96	12.727	459.765	1048.62	0.261	12.251	1.425	74.629	84.923	2.013	10.838	0.014	0.159	2.51	2.69333	5	0	0	0	1	0	0	0	0	0
G011	0	pain	3	0	46	0	0	0	0	0	0	0	0	2	1	0	0	46	1	genetic	69	168	G011_f_pain_edit,wav	pain	1106.73	16.063	634.356	1202.66	0.08	10.458	1.162	70.267	78.635	20.596	20.017	0.007	0.068	3.303	3.0727	2	0	0	0	0	0	0	0	0	0
G025	0	agre	1	0	28	0	0	0	0	0	0	0	0	2	1	0	0	28	1	unknown	78	174	G025_f_agre_edit,wav	agre	562.612	11.043	436.056	761.211	0.12	6.05	0.378	49.764	60.663	32.327	14.086	0.012	0.108	1.645	1.53333	1	0	0	0	0	0	0	0	0	0
G025	0	fear	2	0	28	0	0	0	0	0	0	0	0	2	1	0	0	28	1	unknown	78	174	G025_f_fear_edit,wav	fear								34.722	42.341	35.25	8.175	0.063	0.186	4.09	3.36823	2	0	0	0	0	0	0	0	0	0
G025	0	pain	3	0	28	0	0	0	0	0	0	0	0	2	1	0	0	28	1	unknown	78	174	G025_f_pain_edit,wav	pain	457.487	9.708	391.222	548.32	0.087	3.523	0.881	36.009	47.408	29.876	11.511	0.021	0.158	5.812	2.54013	4	0	0	0	0	0	0	0	0	0
G027	0	agre	1	0	50	0	0	0	0	0	0	0	0	0	0	0	0	50	1	unknown	65	168	G027_f_agre_edit,wav	agre	341.934	7.972	290.305	395.389	0.114	0.585	0.585	49.969	59.234	34.564	1.605	0.031	0.154	0.709	0.506667	1	0	0	0	0	0	0	0	0	0
G027	0	fear	2	0	50	0	0	0	0	0	0	0	0	0	0	0	0	50	1	unknown	65	168	G027_f_fear_edit,wav	fear	551.341	10.936	487.837	572.83	0.037	2.729	0	67.596	78.256	25.339	13.857	0.006	0.078	0.832	0.546667	1	0	0	0	0	0	0	0	0	0
G027	0	pain	3	0	50	0	0	0	0	0	0	0	0	0	0	0	0	50	1	unknown	65	168	G027_f_pain_edit,wav	pain	472.504	9.925	448.007	491.536	0.034	0.576	0.576	58.357	68.165	29.551	6.189	0.008	0.101	0.735	0.493334	1	0	0	0	0	0	0	0	0	0
G028	0	agre	1	0	38	0	0	0	0	0	0	0	0	0	0	0	0	38	1	unknown	55	156	G028_f_agre_edit,wav	agre	707.841	12.679	570.04	738.764	0.047	10.454	1.493	58.452	64.342	26.157	17.483	0.007	0.068	2.348	2.02667	1	0.947837	0.403682	40.3682	0	0	0	0	2	0.947837
G028	0	fear	2	0	38	0	0	0	0	0	0	0	0	0	0	0	0	38	1	unknown	55	156	G028_f_fear_edit,wav	fear	400.795	8.908	362.978	426.927	0.028	4.518	0.968	58.56	64.765	26.689	11.597	0.008	0.094	2.099	1.76	1	0.73736	0.351322	35.1322	0	1	0.129172	0.0733932	1	0.662009
G028	0	pain	3	0	38	0	0	0	0	0	0	0	0	0	0	0	0	38	1	unknown	55	156	G028_f_pain_edit,wav	pain	828.719	13.829	671.995	917.807	0.082	6.575	0.387	54.898	63.034	29.861	16.105	0.005	0.083	1.586	1.29333	1	0.166161	0.104792	10.4792	0	0	0	0	1	0.166161
G029	0	agre	1	0	32	0	0	0	0	0	0	0	0	0	0		1			smallpox	63	165	G029_f_agre_edit,wav	agre	509.002	10.374	384.1	588.033	0.126	4.056	0.406	54.402	62.282	30.547	19.591	0.004	0.063	1.466	1.24	1	0	0	0	0	0	0	0	0	0
G029	0	fear	2	0	32	0	0	0	0	0	0	0	0	0	0		1			smallpox	63	165	G029_f_fear_edit,wav	fear	435.802	9.4	288.98	466.535	0.096	5.597	0.35	53.111	59.557	29.853	22.95	0.006	0.031	1.859	1.49333	1	0	0	0	0	0	0	0	0	0
G029	0	pain	3	0	32	0	0	0	0	0	0	0	0	0	0		1			smallpox	63	165	G029_f_pain_edit,wav	pain	440.097	9.47	351.738	473.726	0.071	5.676	0.405	57.443	64.728	28.99	23.426	0.007	0.027	1.466	1.09333	1	0	0	0	0	0	0	0	0	0
G030	0	agre	1	1	47	0	0	0	0	0	0	0	0	0	0	0	0	47	1	surgery			G030_m_agre_edit,wav	agre	343.094	7.993	255.858	381.86	0.102	2.756	0.394	62.722	72.055	26.917	12.398	0.008	0.109	1.54	1.34667	1	0.860116	0.558675	55.8675	0	0	0	0	1	0.860116
G030	0	fear	2	1	47	0	0	0	0	0	0	0	0	0	0	0	0	47	1	surgery			G030_m_fear_edit,wav	fear	331.581	7.807	261.046	373.986	0.093	6.109	0.382	63.508	72.929	26.301	11.207	0.01	0.142	1.619	1.37333	1	0.928041	0.573138	57.3138	0	0	0	0	1	0.928041
G030	0	pain	3	1	47	0	0	0	0	0	0	0	0	0	0	0	0	47	1	surgery			G030_m_pain_edit,wav	pain	317.533	7.571	251.804	356.897	0.095	3.057	0.382	60.353	71.187	27.403	11.502	0.011	0.105	1.617	1.32	1	0.46367	0.286703	28.6703	0	0	0	0	1	0.46367
G031	0	agre	1	0	50									0	0	1.5	1	48.5	0.97	unknown	80	159	G031_f_agre_edit,wav	agre	402.951	8.93	301.824	429.326	0.08	4.673	0.519	60.431	69.82	28.733	13.037	0.015	0.091	0.926	0.699573	1	0	0	0	0	0	0	0	0	0
G031	0	fear	2	0	50									0	0	1.5	1	48.5	0.97	unknown	80	159	G031_f_fear_edit,wav	fear	416.296	9.132	325.754	448.723	0.059	2.028	0.507	58.33	66.964	29.656	11.322	0.015	0.175	0.973	0.726756	1	0	0	0	0	0	0	0	0	0
G031	0	pain	3	0	50									0	0	1.5	1	48.5	0.97	unknown	80	159	G031_f_pain_edit,wav	pain	447.722	9.578	347.339	472.756	0.066	2.175	0.544	58.025	66.969	30.194	10.885	0.008	0.106	0.839	0.653334	1	0	0	0	0	0	0	0	0	0
G032	0	agre	1	1	27									0	0	0	0	27	1	congenital	65	180	G032_m_agre_edit,wav	agre	717.784	12.772	558.194	815.112	0.073	8.232	0.445	69.996	81.089	19.677	13.143	0.02	0.118	3.495	1.94667	2	0.393188	0.112511	11.2511	0	0	0	0	0	0
G032	0	fear	2	1	27									0	0	0	0	27	1	congenital	65	180	G032_m_fear_edit,wav	fear	534.031	10.377	224.209	743.058	0.373	7.51	1.444	65.354	76.942	23.221	10.938	0.022	0.143	2.462	1.72	2	0.322099	0.130817	13.0817	0	0	0	0	1	0.322099
G032	0	pain	3	1	27									0	0	0	0	27	1	congenital	65	180	G032_m_pain_edit,wav	pain	696.582	12.563	632.384	766.985	0.051	12.069	1.931	67.853	75.701	21.376	19.6	0.006	0.091	3.143	2.72	1	0	0	0	0	0	0	0	0	0
G033	0	agre	1	1	19									0	0	0	0	19	1	congenital	62	170	G033_m_agre_edit,wav	agre	742.614	13.028	664.304	800.271	0.05	5.078	0.508	66.375	76.091	26.688	15.214	0.014	0.119	0.969	0.693333	1	0	0	0	0	0	0	0	0	0
G033	0	fear	2	1	19									0	0	0	0	19	1	congenital	62	170	G033_m_fear_edit,wav	fear	592.293	11.422	556.711	621.361	0.042	0.562	0.562	52.731	62.857	32.526	8.5	0.009	0.117	0.778	0.608604	1	0	0	0	0	0	0	0	0	0
G033	0	pain	3	1	19									0	0	0	0	19	1	congenital	62	170	G033_m_pain_edit,wav	pain	331.308	7.778	243.452	419.115	0.161	4.172	0.695	39.856	52.284	38.082	17.026	0.015	0.077	1.876	1.54523	2	0	0	0	0	0	0	0	0	0
G034	0	agre	1	1	53									0	0	0	0	53	1	congenital	100	184	G034_m_agre_edit,wav	agre	282.876	6.921	187.041	362.033	0.209	4.76	0	67.051	78.246	26.88	5.324	0.028	0.202	0.681	0.573334	1	0.140009	0.205738	20.5738	0	0	0	0	0	0
G034	0	fear	2	1	53									0	0	0	0	53	1	congenital	100	184	G034_m_fear_edit,wav	fear	204.071	5.448	189.471	208.716	0.024	1.81	0.603	67.174	76.823	26.823	5.326	0.009	0.144	0.658	0.573333	1	0.124309	0.188961	18.8961	0	0	0	0	0	0
G034	0	pain	3	1	53									0	0	0	0	53	1	congenital	100	184	G034_m_pain_edit,wav	pain					0.408			65.992	76.996	27.125	2.941	0.024	0.273	0.795	0.626666	1	0.386299	0.486	48.6	0	0	0	0	0	0
G036	0	agre	1	0	36	0	0	0	0	0	0	0	0	0	0	0	0	36	1	congenital	84	162	G036_f_agre_edit,wav	agre	448.9	9.6	384.979	467.594	0.043	3.627	0.907	63.031	71.568	27.221	18.285	0.01	0.058	1.206	0.866666	1	0	0	0	0	0	0	0	0	0
G036	0	fear	2	0	36	0	0	0	0	0	0	0	0	0	0	0	0	36	1	congenital	84	162	G036_f_fear_edit,wav	fear	946.741	14.838	744.997	1168.26	0.092	2.944	0.736	66.026	73.517	25.286	7.842	0.026	0.162	1.718	1.50667	1	0.513228	0.298779	29.8779	0	0	0	0	2	0.513228
G036	0	pain	3	0	36	0	0	0	0	0	0	0	0	0	0	0	0	36	1	congenital	84	162	G036_f_pain_edit,wav	pain	536.22	10.728	476.817	631.87	0.107	7.29	0.28	67.05	74.648	22.824	20.743	0.003	0.059	2.566	2.28	1	0.485301	0.189103	18.9103	1	3	0.485301	0.212851	0	0
G037	0	agre	1	0	44	0	0	0	0	0	0	0	0	0	0	0	0	44	1	unknown	65	158	G037_f_agre_edit,wav	agre	462.679	9.626	233.622	618.086	0.281	4.206	0.526	52.597	64.338	26.672	12.894	0.019	0.092	2.804	1.44	2	0	0	0	0	0	0	0	0	0
G037	0	fear	2	0	44	0	0	0	0	0	0	0	0	0	0	0	0	44	1	unknown	65	158	G037_f_fear_edit,wav	fear	514.359	10.416	310.65	618.658	0.162	5.406	0.416	52.405	63.477	31.354	11.265	0.011	0.139	1.405	1.12	1	0	0	0	0	0	0	0	0	0
G037	0	pain	3	0	44	0	0	0	0	0	0	0	0	0	0	0	0	44	1	unknown	65	158	G037_f_pain_edit,wav	pain	449.509	9.603	407.958	496.328	0.069	4.103	0.586	46.946	58.606	36.322	10.607	0.019	0.204	0.706	0.601216	1	0	0	0	0	0	0	0	0	0
G039	0	agre	1	0	21									2	1	0.5	1	20.5	0.97619	injection during illness	68	165	G039_f_agre_edit,wav	agre	754.289	13.137	586.922	804.027	0.064	5.307	0.482	54.975	63.394	31.252	13.283	0.016	0.11	1.073	0.92	1	0	0	0	0	0	0	0	0	0
G039	0	fear	2	0	21									2	1	0.5	1	20.5	0.97619	injection during illness	68	165	G039_f_fear_edit,wav	fear	607.017	11.595	594.571	625.742	0.017	5.17	0.574	51.602	62.505	33.361	9.172	0.014	0.152	0.741	0.573333	1	0.111194	0.150089	15.0089	0	0	0	0	1	0.111194
G039	0	pain	3	0	21									2	1	0.5	1	20.5	0.97619	injection during illness	68	165	G039_f_pain_edit,wav	pain	272.499	6.783	241.219	300.321	0.067	1.544	0	36.708	43.206	45.396	7.242	0.023	0.227	0.942	0.606852	1	0	0	0	0	0	0	0	0	0
G040	0	agre	1	0	23	0	0	39	70	0	0	0	0	1	1	0.42	1	22.58	0.981739	uknown			G040_f_agre_edit,wav	agre	978.046	15.094	693.133	1122.4	0.081	2.721	0.453	53.251	63.226	31.562	7.578	0.025	0.158	1.205	0.870107	2	0.208242	0.172749	17.2749	0	2	0.208242	0.239329	0	0
G040	0	fear	2	0	23	0	0	39	70	0	0	0	0	1	1	0.42	1	22.58	0.981739	uknown			G040_f_fear_edit,wav	fear	926.452	14.61	507.721	1049.24	0.156	4.307	0.538	55.365	65.353	31.288	10.87	0.027	0.156	0.857	0.613333	1	0	0	0	0	0	0	0	0	0
G040	0	pain	3	0	23	0	0	39	70	0	0	0	0	1	1	0.42	1	22.58	0.981739	uknown			G040_f_pain_edit,wav	pain	705.027	12.268	235.814	986.506	0.349	2.075	0	42.326	54.584	35.958	4.969	0.026	0.163	1.892	1.05333	2	0	0	0	0	0	0	0	0	0
G041	0	agre	1	1	17	0	0	0	0	0	0	0	0	1	1	0	0	17	1	genetic	80	178	G041_m_agre_edit,wav	agre	498.398	10.2	305.968	579.538	0.178	3.54	0	61.98	71.936	28.605	6.923	0.015	0.197	0.695	0.573334	1	0	0	0	0	0	0	0	0	0
G041	0	fear	2	1	17	0	0	0	0	0	0	0	0	1	1	0	0	17	1	genetic	80	178	G041_m_fear_edit,wav	fear	518.174	10.525	498.901	539.381	0.02	3.178	0.636	49.866	61.282	34.086	7.779	0.021	0.197	0.573	0.413334	1	0	0	0	0	0	0	0	0	0
G041	0	pain	3	1	17	0	0	0	0	0	0	0	0	1	1	0	0	17	1	genetic	80	178	G041_m_pain_edit,wav	pain					0.059			23.512	33.168	69.245	6.514	0.074	0.149	0.673	0.72	1	0	0	0	0	0	0	0	0	0
G042	0	agre	1	1	22	0	0	0	0	0	0	0	0	2	1	0	0	22	1	congenital	105	192	G042_m_agre_edit,wav	agre	386.95	8.692	277.737	421.125	0.07	7.197	0	66.743	73.802	25.17	21.055	0.007	0.038	1.64	1.41333	1	0.153964	0.0938793	9.38793	0	1	0.153964	0.108937	0	0
G042	0	fear	2	1	22	0	0	0	0	0	0	0	0	2	1	0	0	22	1	congenital	105	192	G042_m_fear_edit,wav	fear	375.662	8.524	325.398	389.838	0.043	3.461	0	55.71	67.176	30.782	7.683	0.013	0.213	0.734	0.48	1	0	0	0	0	0	0	0	0	0
G042	0	pain	3	1	22	0	0	0	0	0	0	0	0	2	1	0	0	22	1	congenital	105	192	G042_m_pain_edit,wav	pain	173.639	4.762	121.034	219.841	0.207	1.884	0.377	46.039	55.249	34.316	8.946	0.014	0.117	1.655	1.4	1	0	0	0	0	0	0	0	0	0
G043	0	agre	1	1	37	0	0	0	0	0	0	0	0	2	1	0	0	37	1	maternal disease/ rubella	76	183	G043_m_agre_edit,wav	agre	184.777	5.03	153.291	213.116	0.099	1.503	0.501	34.985	44.362	47.113	6.31	0.017	0.15	0.996	0.973333	1	0	0	0	0	0	0	0	0	0
G043	0	fear	2	1	37	0	0	0	0	0	0	0	0	2	1	0	0	37	1	maternal disease/ rubella	76	183	G043_m_fear_edit,wav	fear	235.03	6.074	202.191	245.557	0.047	4.958	0.451	42.517	53.254	38.492	7.191	0.031	0.141	1.219	1.12	1	0	0	0	0	0	0	0	0	0
G043	0	pain	3	1	37	0	0	0	0	0	0	0	0	2	1	0	0	37	1	maternal disease/ rubella	76	183	G043_m_pain_edit,wav	pain	175.79	4.813	119.509	230.145	0.194	5.21	0	34.384	42.831	43.885	5.604	0.023	0.15	1.879	1.90667	1	0	0	0	0	0	0	0	0	0
G044	0	agre	1	0	39	0	0	0	0	0	0	0	0	2	1	0	0	39	1	birth defect	60	165	G044_f_agre_edit,wav	agre	376.501	8.523	256.927	413.75	0.099	4.827	0.439	57.316	66.933	29.47	7.76	0.018	0.162	1.279	0.96	1	0.351203	0.274672	27.4672	0	1	0.351203	0.365836	0	0
G044	0	fear	2	0	39	0	0	0	0	0	0	0	0	2	1	0	0	39	1	birth defect	60	165	G044_f_fear_edit,wav	fear	740.712	13.014	705.542	775.124	0.028	4.339	0.723	50.19	60.978	33.531	2.286	0.052	--undefined--	0.383	0.386667	1	0	0	0	0	0	0	0	0	0
G044	0	pain	3	0	39	0	0	0	0	0	0	0	0	2	1	0	0	39	1	birth defect	60	165	G044_f_pain_edit,wav	pain	328.217	7.757	261.344	352.425	0.068	2.526	0.361	41.903	48.85	36.901	5.229	0.026	0.157	1.771	1.70667	1	1.06186	0.599672	59.9672	0	3	1.06186	0.622181	0	0
G045	0	agre	1	1	40	0	0	0	0	0	0	0	0	0	0	0	0	40	1	uknown	90	174	G045_m_agre_edit,wav	agre	834.668	13.881	673.686	927.657	0.086	5.445	0.545	74.925	86.306	24.484	8.484	0.03	0.161	0.837	0.693333	1	0.272858	0.32619	32.619	0	0	0	0	0	0
G045	0	fear	2	1	40	0	0	0	0	0	0	0	0	0	0	0	0	40	1	uknown	90	174	G045_m_fear_edit,wav	fear	691.427	12.51	562.242	720.783	0.047	5.888	0.421	76.946	86.324	22.872	29.846	0.005	0.034	1.378	1.08	1	0	0	0	0	0	0	0	0	0
G045	0	pain	3	1	40	0	0	0	0	0	0	0	0	0	0	0	0	40	1	uknown	90	174	G045_m_pain_edit,wav	pain	295.213	7.177	226.092	365.474	0.125	6.918	1.153	63.177	74.082	22.185	14.754	0.008	0.119	3.337	2.77333	2	0	0	0	0	0	0	0	0	0
G046	0	agre	1	1	41	0	0	0	0	0	0	0	0	0	0	0	0	41	1	uknown	94	188	G046_m_agre_edit,wav	agre	489.114	10.144	424.636	509.601	0.046	5.895	0.655	51.389	61.631	33.583	4.255	0.043	0.296	0.527	0.453333	1	0	0	0	0	0	0	0	0	0
G046	0	fear	2	1	41	0	0	0	0	0	0	0	0	0	0	0	0	41	1	uknown	94	188	G046_m_fear_edit,wav	fear	343.712	7.976	255.849	443.791	0.169	5.091	0.636	42.466	53.3	39.735	3.124	0.056	--undefined--	0.571	0.546666	1	0.187642	0.328428	32.8428	0	1	0.187642	0.343248	0	0
G046	0	pain	3	1	41	0	0	0	0	0	0	0	0	0	0	0	0	41	1	uknown	94	188	G046_m_pain_edit,wav	pain	465.084	9.82	398.855	503.651	0.057	3.049	1.22	52.004	63.294	33.136	8.987	0.035	0.215	0.64	0.546667	1	0	0	0	0	0	0	0	0	0
G047	0	agre	1	0	20	0	0	0	0	0	0	0	0	2	1	1	1	19	0.95	medication	49.9	161	G047_f_agre_edit,wav	agre	587.647	11.342	439.627	691.774	0.113	5.319	1.064	55.758	64.548	28.746	10.526	0.019	0.12	1.82	1.49333	1	0.403304	0.221608	22.1608	0	0	0	0	1	0.227103
G047	0	fear	2	0	20	0	0	0	0	0	0	0	0	2	1	1	1	19	0.95	medication	49.9	161	G047_f_fear_edit,wav	fear	478.517	9.895	322.356	671.94	0.244	7.319	0.488	36.647	46.866	44.473	9.865	0.032	0.143	1.049	0.773333	1	0	0	0	0	0	0	0	0	0
G047	0	pain	3	0	20	0	0	0	0	0	0	0	0	2	1	1	1	19	0.95	medication	49.9	161	G047_f_pain_edit,wav	pain	657.427	12.123	481.424	777.672	0.114	8.213	0.329	61.127	71.516	25.912	14.306	0.013	0.101	2.044	1.92	1	0	0	0	0	0	0	0	0	0
G049	0	agre	1	0	22	0	0	0	0	0	0	0	0	2	1	8	1	14	0.636364	medication	57	165	G049_f_agre_edit,wav	agre	834.762	13.859	512.094	924.404	0.118	0.503	0.503	67.336	76.958	26.527	13.26	0.011	0.104	0.99	0.853333	1	0	0	0	0	0	0	0	0	0
G049	0	fear	2	0	22	0	0	0	0	0	0	0	0	2	1	8	1	14	0.636364	medication	57	165	G049_f_fear_edit,wav	fear	743.941	13.002	487.38	854.612	0.126	2.376	0.475	62.872	73.971	27.634	13.733	0.016	0.104	1.104	0.853333	1	0	0	0	0	0	0	0	0	0
G049	0	pain	3	0	22	0	0	0	0	0	0	0	0	2	1	8	1	14	0.636364	medication	57	165	G049_f_pain_edit,wav	pain	610.529	11.601	433.188	703.791	0.119	1.42	0.473	60.183	69.597	29.003	11.487	0.02	0.137	1.113	1.01333	1	0	0	0	0	0	0	0	0	0
G050	0	agre	1	1	17	0	0	0	0	0	0	0	0	1	1	0	0	17	1	uknown	82	184	G050_m_agre_edit,wav	agre	249.14	6.346	225.677	290.307	0.064	5.412	0.637	63.954	73.001	24.749	6.215	0.02	0.132	2.141	1.68857	2	0	0	0	0	0	0	0	0	0
G050	0	fear	2	1	17	0	0	0	0	0	0	0	0	1	1	0	0	17	1	uknown	82	184	G050_m_fear_edit,wav	fear	187.475	5.094	163.447	226.797	0.044	7.685	1.397	42.077	49.83	36.239	9.472	0.017	0.171	1.863	1.75652	2	0	0	0	0	0	0	0	0	0
G050	0	pain	3	1	17	0	0	0	0	0	0	0	0	1	1	0	0	17	1	uknown	82	184	G050_m_pain_edit,wav	pain	170.315	4.707	132.681	243.071	0.129	6.082	0	35.343	42.979	46.957	11.438	0.017	0.142	0.973	0.906667	1	0	0	0	0	0	0	0	0	0
G051	0	agre	1	0	18	18	30	0	0	0	0	0	0	1	1	0	0	18	1	uknown	68	175	G051_f_agre_edit,wav	agre	367.159	8.393	349.369	384.457	0.033	1.581	0.527	61.891	71.797	28.26	3.549	0.026	0.167	0.898	0.573334	1	0.260929	0.290526	29.0526	0	0	0	0	0	0
G051	0	fear	2	0	18	18	30	0	0	0	0	0	0	1	1	0	0	18	1	uknown	68	175	G051_f_fear_edit,wav	fear	743.981	12.994	567.87	934.308	0.145	5.712	0	66.517	76.83	26.12	12.239	0.021	0.105	1.276	1.05333	1	0	0	0	1	0	0	0	0	0
G051	0	pain	3	0	18	18	30	0	0	0	0	0	0	1	1	0	0	18	1	uknown	68	175	G051_f_pain_edit,wav	pain	492.469	10.189	444.074	527.515	0.046	8.543	1.266	56.93	65.081	27.245	14.051	0.007	0.114	2.161	2.01333	1	0	0	0	0	0	0	0	0	0
G052	0	agre	1	0	19	0	0	0	0	0	0	0	0	2	1	1	1	18	0.947368	ear inflammation	45	155	G052_f_agre_edit,wav	agre	779.615	13.339	528.854	936.404	0.134	8.174	0.341	45.399	54.506	33.847	8.412	0.027	0.12	1.936	1.77333	1	0	0	0	0	0	0	0	0	0
G052	0	fear	2	0	19	0	0	0	0	0	0	0	0	2	1	1	1	18	0.947368	ear inflammation	45	155	G052_f_fear_edit,wav	fear					0.403			37.167	47.225	37.594	4.791	0.074	0.205	2.601	2.34667	1	0	0	0	0	0	0	0	0	0
G052	0	pain	3	0	19	0	0	0	0	0	0	0	0	2	1	1	1	18	0.947368	ear inflammation	45	155	G052_f_pain_edit,wav	pain	470.03	9.867	374.617	577.267	0.116	5.839	0.531	28.128	36.478	45.779	9.437	0.03	0.117	2.768	1.96193	2	0	0	0	0	0	0	0	0	0
G053	0	agre	1	0	22	37	80	45	0	0	0	0	0	1	1	0	0	22	1	uknown	82	170	G053_f_agre_edit,wav	agre					0.062			65.309	73.104	24.249	1.239	0.075	0.256	1.331	1.96193	2	0	0	0	0	0	0	0	0	0
G053	0	fear	2	0	22	37	80	45	0	0	0	0	0	1	1	0	0	22	1	uknown	82	170	G053_f_fear_edit,wav	fear	1805.08	20.061	1493.91	1921.56	0.057	5.179	0.518	70.108	80.396	25.532	19.832	0.014	0.08	0.931	0.733333	1	0	0	0	0	0	0	0	0	0
G053	0	pain	3	0	22	37	80	45	0	0	0	0	0	1	1	0	0	22	1	uknown	82	170	G053_f_pain_edit,wav	pain	270.782	6.741	229.979	330.122	0.115	6.755	0.294	37.852	45.869	37.998	13.6	0.011	0.111	2.405	0.733333	1	0	0	0	0	0	0	0	0	0
G056	0	agre	1	0	17	28	70	0	0	-8.5	0	0	0	1	1	0	0	17	1	uknown	56	165	G056_f_agre_edit,wav	agre	541.807	10.753	375.682	665.106	0.172	5.281	0.528	44.798	54.071	38.215	8.592	0.018	0.116	0.894	0.815603	1	0	0	0	0	0	0	0	0	0
G056	0	fear	2	0	17	28	70	0	0	-8.5	0	0	0	1	1	0	0	17	1	uknown	56	165	G056_f_fear_edit,wav	fear	498.171	10.259	388.063	534.928	0.065	6.423	0.494	43.988	54.211	37.813	10.928	0.014	0.137	1.024	0.84	1	0	0	0	0	0	0	0	0	0
G056	0	pain	3	0	17	28	70	0	0	-8.5	0	0	0	1	1	0	0	17	1	uknown	56	165	G056_f_pain_edit,wav	pain	329.761	7.787	289.259	347.358	0.044	8.738	0.416	44.934	54.989	36.13	9.313	0.018	0.141	1.403	1.13333	1	0	0	0	0	0	0	0	0	0
G058	0	agre	1	1	19	0	0	0	0	0	0	0	0	0	0		1			uknown	85	175	G058_m_agre_edit,wav	agre	344.37	7.98	159.569	393.614	0.171	7.504	0.75	45.47	53.65	34.475	13.304	0.016	0.105	1.665	1.33333	1	0.629148	0.377805	37.7805	0	0	0	0	2	0.629148
G058	0	fear	2	1	19	0	0	0	0	0	0	0	0	0	0		1			uknown	85	175	G058_m_fear_edit,wav	fear	665.489	12.233	542.836	711.123	0.058	7.989	0.799	63.495	71.967	26.567	15.29	0.016	0.078	1.503	1.17333	1	0	0	0	0	0	0	0	0	0
G058	0	pain	3	1	19	0	0	0	0	0	0	0	0	0	0		1			uknown	85	175	G058_m_pain_edit,wav	pain	207.308	5.443	135.735	279.188	0.287	6.048	0.955	38.1	45.451	38.596	6.558	0.03	0.143	2.142	1.44	2	0.514773	0.240352	24.0352	0	0	0	0	2	0.514773
G059	0	agre	1	0	18	0	0	0	0	0	0	0	0	1	1	0	0	18	1	uknown	60	155	G059_f_agre_edit,wav	agre	708.817	12.579	498.643	947.037	0.207	1.26	0	55.204	62.75	30.128	5.355	0.031	0.155	1.381	1.26667	1	0.469448	0.339964	33.9964	0	0	0	0	0	0
G059	0	fear	2	0	18	0	0	0	0	0	0	0	0	1	1	0	0	18	1	uknown	60	155	G059_f_fear_edit,wav	fear	1577.71	18.74	1044.56	1980.31	0.242	0	0	67.402	76.803	26.852	9.277	0.023	0.142	0.755	0.666667	1	0	0	0	1	0	0	0	0	0
G059	0	pain	3	0	18	0	0	0	0	0	0	0	0	1	1	0	0	18	1	uknown	60	155	G059_f_pain_edit,wav	pain	906.6	14.137	541.525	1274.51	0.354	4.588	0	69.239	79.722	24.926	11.374	0.022	0.102	1.398	1.12	1	0	0	0	0	0	0	0	0	0
G060	0	agre	1	0	18	0	0	0	0	0	0	0	0	1	1	0	0	18	1	uknown	55	163	G060_f_agre_edit,wav	agre	713.432	12.704	576.393	840.587	0.119	5.72	0.357	68.046	75.258	24.457	17.085	0.01	0.094	1.797	1.53333	1	0	0	0	0	0	0	0	0	0
G060	0	fear	2	0	18	0	0	0	0	0	0	0	0	1	1	0	0	18	1	uknown	55	163	G060_f_fear_edit,wav	fear	407.362	8.985	337.187	465.635	0.11	2.08	0.832	50.552	59.451	32.513	11.824	0.009	0.116	1.404	1.28	1	0	0	0	0	0	0	0	0	0
G060	0	pain	3	0	18	0	0	0	0	0	0	0	0	1	1	0	0	18	1	uknown	55	163	G060_f_pain_edit,wav	pain	568.089	11.111	410.483	663.713	0.114	2.389	0.341	61.391	72.386	25.826	19.924	0.004	0.067	1.931	1.54667	1	0	0	0	0	0	0	0	0	0
G061	0	agre	1	0	19	0	0	0	0	0	0	0	0	1	1	10	1	9	0.473684	medication	53	166	G061_f_agre_edit,wav	agre	213.331	5.632	138.379	272.747	0.095	8.377	1.492	42.771	52.084	22.957	8.654	0.02	0.156	7.714	5.64456	3	0	0	0	0	0	0	0	0	0
G061	0	fear	2	0	19	0	0	0	0	0	0	0	0	1	1	10	1	9	0.473684	medication	53	166	G061_f_fear_edit,wav	fear	233.202	6.016	185.211	332.089	0.155	5.132	0.616	44.352	57.981	20.324	10.423	0.013	0.158	8.743	4.41333	3	0	0	0	0	0	0	0	0	0
G061	0	pain	3	0	19	0	0	0	0	0	0	0	0	1	1	10	1	9	0.473684	medication	53	166	G061_f_pain_edit,wav	pain	222.996	5.828	195.429	249.612	0.093	6.957	1.07	36.681	46.709	44.38	16.455	0.018	0.09	0.869	0.837327	1	0	0	0	0	0	0	0	0	0
G063	0	agre	1	0	18	24	0	50	0					1	1	0	0	18	1	uknown	64	158	G063_f_agre_edit,wav	agre	242.818	6.211	198.641	334.946	0.131	7.203	0.45	39.627	48.005	41.386	7.283	0.026	0.115	1.221	1.01333	1	0	0	0	0	0	0	0	0	0
G063	0	fear	2	0	18	24	0	50	0					1	1	0	0	18	1	uknown	64	158	G063_f_fear_edit,wav	fear	232.21	6.015	201.712	263.871	0.073	4.332	0.241	39.269	52.117	33.645	13.728	0.017	0.123	3.156	0.96	2	0	0	0	0	0	0	0	0	0
G063	0	pain	3	0	18	24	0	50	0					1	1	0	0	18	1	uknown	64	158	G063_f_pain_edit,wav	pain	350.062	8.119	307.326	423.93	0.047	10.18	1.851	34.341	42.111	47.416	13.83	0.03	0.119	1.161	1.17333	1	0	0	0	0	0	0	0	0	0
G064	0	agre	1	1	21	0	0	0	0	0	0	0	0	2	1	1	1	20	0.952381	uknown	68	170	G064_m_agre_edit,wav	agre	238.437	6.138	201.187	261.872	0.07	3.388	0.423	58.44	67.245	28.95	15.557	0.003	0.098	1.361	1.17333	1	0	0	0	0	0	0	0	0	0
G064	0	fear	2	1	21	0	0	0	0	0	0	0	0	2	1	1	1	20	0.952381	uknown	68	170	G064_m_fear_edit,wav	fear	219.371	5.763	210.624	227.272	0.028	5.859	0	59.371	69.133	29.679	15.011	0.008	0.108	0.707	0.546667	1	0	0	0	0	0	0	0	0	0
G064	0	pain	3	1	21	0	0	0	0	0	0	0	0	2	1	1	1	20	0.952381	uknown	68	170	G064_m_pain_edit,wav	pain	228.056	5.937	214.332	240.219	0.036	1.809	0.452	54.908	63.194	30.892	16.679	0.002	0.086	1.211	0.973333	1	0	0	0	0	0	0	0	0	0
G070	0	agre	1	1	19	0	0	0	0	0	0	0	0	2	1	6	1	12	0.631579	medication	98	183.5	G070_m_agre_edit,wav	agre	437.295	9.434	387.352	477.459	0.058	5.561	0.981	54.065	61.829	28.761	19.611	0.006	0.076	2.057	1.78667	1	0	0	0	0	0	0	0	0	0
G070	0	fear	2	1	19	0	0	0	0	0	0	0	0	2	1	6	1	12	0.631579	medication	98	183.5	G070_m_fear_edit,wav	fear	469.048	9.869	333.347	494.623	0.073	5.019	0.456	58.854	66.32	29.34	18.278	0.01	0.05	1.192	0.986666	1	0	0	0	0	0	0	0	0	0
G070	0	pain	3	1	19	0	0	0	0	0	0	0	0	2	1	6	1	12	0.631579	medication	98	183.5	G070_m_pain_edit,wav	pain	310.225	7.455	246.78	328.614	0.054	5.018	1.004	48.886	57.444	31.501	11.227	0.017	0.147	1.989	1.65333	1	0	0	0	0	0	0	0	0	0
G072	0	agre	1	0	18	0	0	0	0	0	0	0	0	2	1	0.5	1	17	0.944444	ear inflammation / antibiotics	63	172.2	G072_f_agre_edit,wav	agre	309.972	7.447	276.165	373.68	0.074	8.757	1.572	53.824	66.21	24.152	11.368	0.008	0.129	3.453	3.2	1	0	0	0	0	0	0	0	0	0
G072	0	fear	2	0	18	0	0	0	0	0	0	0	0	2	1	0.5	1	17	0.944444	ear inflammation / antibiotics	63	172.2	G072_f_fear_edit,wav	fear	310.937	7.468	261.444	331.064	0.045	8.246	0.99	55.612	63.868	27.946	12.789	0.007	0.117	2.032	1.90667	1	0	0	0	0	0	0	0	0	0
G072	0	pain	3	0	18	0	0	0	0	0	0	0	0	2	1	0.5	1	17	0.944444	ear inflammation / antibiotics	63	172.2	G072_f_pain_edit,wav	pain	302.897	7.327	261.412	331.527	0.06	8.165	1.065	50.357	56.878	30.764	14.241	0.005	0.095	1.817	1.81333	1	0	0	0	0	0	0	0	0	0
G073	0	agre	1	1	19	0	0	0	0	0	0	0	0	1	1	3	1	16	0.842105	medication	74.4	180	G073_m_agre_edit,wav	agre	419.537	9.177	360.233	468.064	0.066	8.86	1.107	77.882	86.184	22.087	11.757	0.012	0.131	1.709	1.52	1	0.398707	0.233318	23.3318	0	0	0	0	1	0.398707
G073	0	fear	2	1	19	0	0	0	0	0	0	0	0	1	1	3	1	16	0.842105	medication	74.4	180	G073_m_fear_edit,wav	fear	315.882	7.55	242.502	344.204	0.061	7.364	0.351	62.518	72.924	25.974	17.066	0.004	0.093	1.852	1.52	1	0	0	0	0	0	0	0	0	0
G073	0	pain	3	1	19	0	0	0	0	0	0	0	0	1	1	3	1	16	0.842105	medication	74.4	180	G073_m_pain_edit,wav	pain	356.7	8.213	295.453	402.2	0.099	9.332	0.903	69.617	77.006	22.673	15.272	0.006	0.101	2.322	2.06667	1	0	0	0	0	0	0	0	0	0
G074	0	agre	1	1	16	40	0	0	0	0	0	0	0	1	1	0	0	16	1	genetic	116	185	G074_m_agre_edit,wav	agre	813.58	13.551	439.76	1023.82	0.224	2.008	0.335	56.078	67.7	27.791	9.258	0.025	0.185	1.987	1.3683	2	0	0	0	0	0	0	0	0	0
G074	0	fear	2	1	16	40	0	0	0	0	0	0	0	1	1	0	0	16	1	genetic	116	185	G074_m_fear_edit,wav	fear	1334.59	17.501	817.096	1471.86	0.148	2.472	0	64.886	78.606	26.883	11.306	0.031	0.14	1.023	0.788661	1	0	0	0	0	0	0	0	0	0
G074	0	pain	3	1	16	40	0	0	0	0	0	0	0	1	1	0	0	16	1	genetic	116	185	G074_m_pain_edit,wav	pain	198.561	5.329	171.453	214.461	0.064	1.802	0	43.761	54.206	29.291	2.157	0.019	0.177	3.439	2.38667	4	0	0	0	0	0	0	0	0	0
G076	0	agre	1	0	17	0	0	0	0	0	0	-10.25	0	2	1	0	0	17	1	uknown	53	160	G076_f_agre_edit,wav	agre	269.8	6.738	259.574	276.14	0.022	0.978	0	53.476	59.96	31.853	0.391	0.028	--undefined--	1.044	0.72	1	0.465517	0.4458	44.58	0	0	0	0	0	0
G076	0	fear	2	0	17	0	0	0	0	0	0	-10.25	0	2	1	0	0	17	1	uknown	53	160	G076_f_fear_edit,wav	fear	946.11	14.832	603.535	1074.42	0.09	2.285	0.428	56.815	69.576	19.183	14.409	0.016	0.097	6.002	1.85333	3	0	0	0	0	0	0	0	0	0
G076	0	pain	3	0	17	0	0	0	0	0	0	-10.25	0	2	1	0	0	17	1	uknown	53	160	G076_f_pain_edit,wav	pain	426.774	9.282	350.576	487.074	0.064	6.31	0.873	55.925	66.819	14.17	17.793	0.004	0.07	13.898	11.1303	4	0	0	0	0	0	0	0	0	0
G077	0	agre	1	1	18	0	0	0	0	0	0	0	0	1	1	0	0	18	1	medical	60	172	G077_m_agre_edit,wav	agre	283.316	6.983	254.947	298.022	0.042	4.67	0.389	66.686	73.632	25.357	11.522	0.006	0.115	1.569	1.34667	1	0.117738	0.0750183	7.50183	0	0	0	0	1	0.117738
G077	0	fear	2	1	18	0	0	0	0	0	0	0	0	1	1	0	0	18	1	medical	60	172	G077_m_fear_edit,wav	fear	221.559	5.806	198.541	231.49	0.037	5.434	0.906	62.13	69.062	27.857	12.883	0.011	0.11	1.208	1.06667	1	0.426252	0.352724	35.2724	0	0	0	0	2	0.426252
G077	0	pain	3	1	18	0	0	0	0	0	0	0	0	1	1	0	0	18	1	medical	60	172	G077_m_pain_edit,wav	pain	225.732	5.891	218.564	234.303	0.025	5.235	0.873	63.547	70.594	27.113	12.098	0.005	0.103	1.292	1.13333	1	0.20051	0.155181	15.5181	0	0	0	0	1	0.20051
G079	0	agre	1	1	23	47	0	22	0	0	0	0	0	1	1	0	0	23	1	uknown	55	175	G079_m_agre_edit,wav	agre	255.086	6.458	194.529	287.429	0.067	8.604	0.956	62.09	69.601	25.557	14.861	0.006	0.089	2.138	1.98667	1	0	0	0	0	0	0	0	0	0
G079	0	fear	2	1	23	47	0	22	0	0	0	0	0	1	1	0	0	23	1	uknown	55	175	G079_m_fear_edit,wav	fear	194.848	5.239	160.405	254.587	0.14	3.411	0.31	58.344	67.155	26.523	15.152	0.003	0.122	2.225	1.89333	1	0	0	0	0	0	0	0	0	0
G079	0	pain	3	1	23	47	0	22	0	0	0	0	0	1	1	0	0	23	1	uknown	55	175	G079_m_pain_edit,wav	pain	137.188	3.945	119.627	159.967	0.077	7.541	1.466	47.625	54.925	27.3	18.49	0.002	0.073	3.774	3.45333	1	0	0	0	0	0	0	0	0	0
G080	0	agre	1	1	16	0	0	0	0	0	0	0	0	2	1	0	0	16	1	injection	62	165	G080_m_agre_edit,wav	agre	225.788	5.892	207.911	234.138	0.026	3.62	0	65.999	77.134	26.921	5.166	0.021	0.193	0.658	0.493333	1	0	0	0	0	0	0	0	0	0
G080	0	fear	2	1	16	0	0	0	0	0	0	0	0	2	1	0	0	16	1	injection	62	165	G080_m_fear_edit,wav	fear	257.09	6.498	221.261	267.427	0.054	0.698	0	66.422	76.597	26.661	3.954	0.012	0.131	0.432	0.426666	1	0	0	0	0	0	0	0	0	0
G080	0	pain	3	1	16	0	0	0	0	0	0	0	0	2	1	0	0	16	1	injection	62	165	G080_m_pain_edit,wav	pain	234.809	6.072	225.789	240.087	0.017	2.034	0	63.379	72.86	27.969	1.946	0.01	0.177	0.475	0.466667	1	0	0	0	0	0	0	0	0	0
G081	0	agre	1	1	18	0	0	0	0	0	0	0	0	1	1	9	1	9	0.5	accident / injury	90.5	173.5	G081_m_agre_edit,wav	agre					0.38			62.527	75.547	20.928	2.084	0.064	--undefined--	3.588	1.45333	3	0.290693	0.0810115	8.10115	0	0	0	0	0	0
G081	0	fear	2	1	18	0	0	0	0	0	0	0	0	1	1	9	1	9	0.5	accident / injury	90.5	173.5	G081_m_fear_edit,wav	fear	568.713	10.856	339.549	766.988	0.346	5.88	1.038	69.715	77.784	23.833	19.559	0.004	0.033	1.891	1.77333	1	0	0	0	0	0	0	0	0	0
G081	0	pain	3	1	18	0	0	0	0	0	0	0	0	1	1	9	1	9	0.5	accident / injury	90.5	173.5	G081_m_pain_edit,wav	pain	485.206	10.072	409.504	551.138	0.111	1.459	0.729	53.835	62.907	31.75	3.442	0.028	0.173	0.371	0.426667	1	0	0	0	0	0	0	0	0	0
G082	0	agre	1	1	23	0	0	0	0	0	0	0	0	0	0	0	0	23	1	genetic	68.6	176	G082_m_agre_edit,wav	agre	315.233	7.536	287.582	371.511	0.079	7.353	0.817	70.829	80.486	24.42	4.133	0.019	0.191	1.448	1.28	1	0.202988	0.140189	14.0189	0	0	0	0	0	0
G082	0	fear	2	1	23	0	0	0	0	0	0	0	0	0	0	0	0	23	1	genetic	68.6	176	G082_m_fear_edit,wav	fear	506.698	10.311	331.572	623.995	0.174	3.196	0.533	60.419	70.418	29.249	7.123	0.023	0.161	0.877	0.733333	1	0	0	0	0	0	0	0	0	0
G082	0	pain	3	1	23	0	0	0	0	0	0	0	0	0	0	0	0	23	1	genetic	68.6	176	G082_m_pain_edit,wav	pain	331.43	7.812	293.476	375.846	0.062	1.611	0	65.59	75.734	27.364	4.111	0.028	0.142	0.862	0.773334	1	0	0	0	0	0	0	0	0	0
G083	0	agre	1	1	19	0	0	0	0	0	0	0	0	2	1	0	0	19	1	genetic	63	170	G083_m_agre_edit,wav	agre	751.702	13.114	623.914	885.613	0.059	9.463	0.876	76.16	85.067	17.084	23.513	0.008	0.048	4.706	3.96	3	0.244567	0.0519644	5.19644	0	1	0.244567	0.0617593	0	0
G083	0	fear	2	1	19	0	0	0	0	0	0	0	0	2	1	0	0	19	1	genetic	63	170	G083_m_fear_edit,wav	fear	512.95	10.455	470.126	562.061	0.04	2.732	0.643	62.378	77.375	19.09	16.789	0.007	0.082	5.224	3.41333	5	0	0	0	0	0	0	0	0	0
G083	0	pain	3	1	19	0	0	0	0	0	0	0	0	2	1	0	0	19	1	genetic	63	170	G083_m_pain_edit,wav	pain	542.256	10.803	442.367	723.51	0.106	5.483	0.685	67.113	81.052	16.725	19.651	0.005	0.075	6.295	4.72	4	0	0	0	0	0	0	0	0	0
G084	0	agre	1	0	43	0	0	0	0	0	0	0	0	2	1	1	1	42	0.976744	measles	65	163	G084_f_agre_edit,wav	agre	594.589	11.45	484.447	617.59	0.034	6.218	1.463	65.881	73.978	25.292	17.008	0.004	0.065	1.734	1.56	1	0	0	0	0	0	0	0	0	0
G084	0	fear	2	0	43	0	0	0	0	0	0	0	0	2	1	1	1	42	0.976744	measles	65	163	G084_f_fear_edit,wav	fear	879.885	14.3	848.143	918.907	0.032	1.864	0	52.039	63.632	33.523	4.269	0.021	0.15	0.61	0.480001	1	0	0	0	0	0	0	0	0	0
G084	0	pain	3	0	43	0	0	0	0	0	0	0	0	2	1	1	1	42	0.976744	measles	65	163	G084_f_pain_edit,wav	pain	434.845	9.367	342.746	553.746	0.144	2.434	0.304	53.471	63.666	21.078	9.704	0.016	0.141	5.573	2.2	2	0	0	0	0	0	0	0	0	0
G085	0	agre	1	0	37	0	0	0	0	0	0	0	0	2	1	1	1	36	0.972973	medication / injection	50	158	G085_f_agre_edit,wav	agre	482.838	9.981	255.511	664.388	0.204	6.52	1.174	50.766	60.449	21.001	11.706	0.009	0.07	6.669	6.05333	3	0	0	0	0	0	0	0	0	0
G085	0	fear	2	0	37	0	0	0	0	0	0	0	0	2	1	1	1	36	0.972973	medication / injection	50	158	G085_f_fear_edit,wav	fear	601.338	11.521	516.773	697.52	0.064	9.887	1.679	70.168	76.712	18.813	10.897	0.009	0.102	4.361	3.96	1	1.3685	0.313828	31.3828	2	0	0	0	0	0
G085	0	pain	3	0	37	0	0	0	0	0	0	0	0	2	1	1	1	36	0.972973	medication / injection	50	158	G085_f_pain_edit,wav	pain	702.726	12.445	297.235	900.235	0.244	10.883	1.389	50.64	58.671	21.668	14.858	0.012	0.081	7.637	7.22667	2	0.7806	0.102208	10.2208	0	2	0.7806	0.108017	0	0
G087	0	agre	1	1	38	0	0	0	0	0	0	0	0	2	1	0	0	38	1	fetal hypoxia	84	185	G087_m_agre_edit,wav	agre	372.007	8.423	257.398	462.451	0.169	2.187	0.168	43.798	56.507	26.051	3.567	0.027	0.183	4.945	1.98667	4	0	0	0	0	0	0	0	0	0
G087	0	fear	2	1	38	0	0	0	0	0	0	0	0	2	1	0	0	38	1	fetal hypoxia	84	185	G087_m_fear_edit,wav	fear	356.181	8.202	257.244	424.528	0.108	6.307	1.051	49.38	58.43	26.282	5.279	0.025	0.166	3.756	2.73333	3	0	0	0	0	0	0	0	0	0
G087	0	pain	3	1	38	0	0	0	0	0	0	0	0	2	1	0	0	38	1	fetal hypoxia	84	185	G087_m_pain_edit,wav	pain	261.14	6.552	132.23	327.592	0.144	8.393	0.941	38.772	50.849	20.252	7.432	0.02	0.135	12.822	8.97333	7	0	0	0	0	0	0	0	0	0
G088	0	agre	1	1	41	0	0	0	0	0	0	0	0	0	0	0	0	41	1	genetic	78	176	G088_m_agre_edit,wav	agre	646.09	12.028	563.64	675.33	0.042	3.201	0.534	69.822	79.52	25.678	20.66	0.011	0.043	0.874	0.68	1	0	0	0	0	0	0	0	0	0
G088	0	fear	2	1	41	0	0	0	0	0	0	0	0	0	0	0	0	41	1	genetic	78	176	G088_m_fear_edit,wav	fear	571.284	11.167	479.291	623.518	0.072	2.53	0.506	66.566	77.258	26.783	17.232	0.014	0.074	0.976	0.826667	1	0	0	0	0	0	0	0	0	0
G088	0	pain	3	1	41	0	0	0	0	0	0	0	0	0	0	0	0	41	1	genetic	78	176	G088_m_pain_edit,wav	pain	585.523	11.32	463.892	678.163	0.106	2.715	0.453	64.614	74.074	26.885	12.509	0.016	0.163	1.21	1.02667	1	0	0	0	0	0	0	0	0	0
G089	0	agre	1	1	41	0	0	0	0	0	0	0	0	0	0	0	0	41	1	genetic	100	180	G089_m_agre_edit,wav	agre	382.868	8.637	368.728	403.861	0.023	6.336	0.634	63.65	75.293	27.974	13.253	0.017	0.131	0.578	0.493333	1	0	0	0	0	0	0	0	0	0
G089	0	fear	2	1	41	0	0	0	0	0	0	0	0	0	0	0	0	41	1	genetic	100	180	G089_m_fear_edit,wav	fear	696.848	12.536	514.052	777.882	0.116	1.28	0	67.87	78.486	26.534	6.137	0.023	0.138	0.562	0.493334	1	0	0	0	0	0	0	0	0	0
G089	0	pain	3	1	41	0	0	0	0	0	0	0	0	0	0	0	0	41	1	genetic	100	180	G089_m_pain_edit,wav	pain	398.312	8.868	343.324	425.392	0.047	5.175	0.575	44.967	55.489	32.299	11.574	0.009	0.1	2.478	2.16	1	0	0	0	0	0	0	0	0	0
G091	0	agre	1	0	26	0	0	0	0	0	0	0	0	2	1	0	0	26	1	premature birth	77	165	G091_f_agre_edit,wav	agre	458.144	9.647	258.491	606.981	0.203	7.546	0.755	42.358	53.057	37.001	14.322	0.011	0.108	1.651	1.42667	1	0	0	0	0	0	0	0	0	0
G091	0	fear	2	0	26	0	0	0	0	0	0	0	0	2	1	0	0	26	1	premature birth	77	165	G091_f_fear_edit,wav	fear	977.249	15.078	695.766	1090.86	0.098	3.441	1.147	68.659	77.364	26.273	13.487	0.021	0.142	0.744	0.64	1	0	0	0	0	0	0	0	0	0
G091	0	pain	3	0	26	0	0	0	0	0	0	0	0	2	1	0	0	26	1	premature birth	77	165	G091_f_pain_edit,wav	pain	773.859	13.313	559.167	847.28	0.092	7.017	0.638	63.034	75.206	28.037	13.306	0.014	0.135	0.568	0.48	1	0	0	0	0	0	0	0	0	0
G092	0	agre	1	0	32	0	0	0	0	0	0	0	0	2	1	3	1	29	0.90625	illness	95	165	G092_f_agre_edit,wav	agre	1727.56	19.7	1292.92	1959.88	0.051	7.985	1.389	79.067	85.226	21.398	23.596	0.009	0.026	1.881	1.65333	1	0	0	0	0	0	0	0	0	0
G092	0	fear	2	0	32	0	0	0	0	0	0	0	0	2	1	3	1	29	0.90625	illness	95	165	G092_f_fear_edit,wav	fear	1655.28	19.279	934.989	1851.09	0.127	4.255	1.16	76.032	85.251	22.832	17.311	0.015	0.065	1.585	1.41333	1	0	0	0	1	0	0	0	0	0
G092	0	pain	3	0	32	0	0	0	0	0	0	0	0	2	1	3	1	29	0.90625	illness	95	165	G092_f_pain_edit,wav	pain	1603.17	18.911	1124.81	1984.86	0.213	5.286	0	75.596	84.152	22.86	10.779	0.036	0.141	1.648	1.53333	1	0	0	0	1	0	0	0	0	0
G093	0	agre	1	1	33	0	0	0	0	0	0	0	0	0	0	0	0	33	1	uknown	90	182	G093_m_agre_edit,wav	agre	392.578	8.693	206.032	475.2	0.223	9.175	0	50.553	61.326	33.944	15.964	0.011	0.119	0.962	0.906666	1	0	0	0	0	0	0	0	0	0
G093	0	fear	2	1	33	0	0	0	0	0	0	0	0	0	0	0	0	33	1	uknown	90	182	G093_m_fear_edit,wav	fear	418.169	9.066	238.015	531.126	0.226	4.655	0.423	52.448	64.168	31.455	11.852	0.016	0.165	1.363	1.14667	1	0	0	0	0	0	0	0	0	0
G093	0	pain	3	1	33	0	0	0	0	0	0	0	0	0	0	0	0	33	1	uknown	90	182	G093_m_pain_edit,wav	pain	483.583	10.073	444.57	502.584	0.035	0.582	0.582	54.091	65.052	32.569	11.698	0.005	0.082	0.717	0.693334	1	0	0	0	0	0	0	0	0	0
G095	0	agre	1	0	52	0	0	0	0	0	0	0	0	0	0	0	0	52	1	uknown	95	175	G095_f_agre_edit,wav	agre	328.301	7.755	275.838	428.979	0.084	5.027	0	56.608	64.805	29.003	15.411	0.006	0.09	1.586	1.30667	1	0	0	0	0	0	0	0	0	0
G095	0	fear	2	0	52	0	0	0	0	0	0	0	0	0	0	0	0	52	1	uknown	95	175	G095_f_fear_edit,wav	fear	391.1	8.76	328.151	406.866	0.045	5.24	0.437	69.582	78.484	25.049	21.548	0.007	0.035	1.29	1.06667	1	0	0	0	0	0	0	0	0	0
G095	0	pain	3	0	52	0	0	0	0	0	0	0	0	0	0	0	0	52	1	uknown	95	175	G095_f_pain_edit,wav	pain	336.3	7.888	280.823	368.849	0.08	5.9	1.18	56.399	64.348	29.422	13.988	0.006	0.09	1.542	1.4	1	0	0	0	0	0	0	0	0	0
G096	0	agre	1	1	38	0	0	0	0	0	0	0	0	0	0	0	0	38	1	uknown	85	180	G096_m_agre_edit,wav	agre	586.309	11.314	420.79	708.503	0.134	2.663	0.333	67.874	82.121	17.47	16.894	0.015	0.095	5.008	1.81333	2	0	0	0	0	0	0	0	0	0
G096	0	fear	2	1	38	0	0	0	0	0	0	0	0	0	0	0	0	38	1	uknown	85	180	G096_m_fear_edit,wav	fear	135.803	3.903	112.615	172.806	0.154	2.678	0	38.936	49.596	29.105	6.309	0.023	0.173	4.974	1.41674	2	0	0	0	0	0	0	0	0	0
G096	0	pain	3	1	38	0	0	0	0	0	0	0	0	0	0	0	0	38	1	uknown	85	180	G096_m_pain_edit,wav	pain	165.36	4.597	132.701	235.946	0.126	9.041	1.318	43.553	51.349	20.793	9.471	0.017	0.132	9.618	8.69333	3	1.93581	0.201266	20.1266	0	0	0	0	0	0
G097	0	agre	1	0	33	0	0	0	0	0	0	0	0	0	0	0	0	33	1	uknown	59	162	G097_f_agre_edit,wav	agre	890.276	14.371	694.718	1068.98	0.084	3.734	0.854	60.085	73.092	16.199	20.456	0.005	0.077	8.373	3.12	2	0	0	0	0	0	0	0	0	0
G097	0	fear	2	0	33	0	0	0	0	0	0	0	0	0	0	0	0	33	1	uknown	59	162	G097_f_fear_edit,wav	fear	813.92	13.676	524.145	1013.14	0.113	2.198	0.254	52.165	67.931	16.175	14.537	0.013	0.112	10.829	2.28	4	0	0	0	0	0	0	0	0	0
G097	0	pain	3	0	33	0	0	0	0	0	0	0	0	0	0	0	0	33	1	uknown	59	162	G097_f_pain_edit,wav	pain	986.974	15.17	651.348	1076.98	0.07	7.032	0.879	69.983	78.259	22.242	28.504	0.004	0.025	2.413	1.96	1	0	0	0	0	0	0	0	0	0
G098	0	agre	1	0	38	0	0	0	0	0	0	0	0	0	0	0	0	38	1	uknown	95	165	G098_f_agre_edit,wav	agre	978.231	15.099	726.83	1064.96	0.075	5.785	0.771	65.974	76.336	25.105	14.09	0.011	0.117	1.593	0.96	2	0	0	0	0	0	0	0	0	0
G098	0	fear	2	0	38	0	0	0	0	0	0	0	0	0	0	0	0	38	1	uknown	95	165	G098_f_fear_edit,wav	fear	848.247	14.006	606.528	919.605	0.077	4.647	0	54.882	69.103	27.99	11.719	0.018	0.159	2.013	0.826667	2	0	0	0	0	0	0	0	0	0
G098	0	pain	3	0	38	0	0	0	0	0	0	0	0	0	0	0	0	38	1	uknown	95	165	G098_f_pain_edit,wav	pain	484.714	10.033	349.518	701.52	0.17	5.487	0.807	49.521	62.833	23.443	12.082	0.012	0.131	5.197	3.77333	3	0	0	0	0	0	0	0	0	0
G100	0	agre	1	1	44	0	0	0	0	0	0	0	0	0	0	4	1	40	0.909091	inflammation	76	173	G100_m_agre_edit,wav	agre	541.021	10.807	460.196	576.767	0.048	4.288	0.613	57.233	67.369	30.501	13.047	0.013	0.183	0.633	0.506666	1	0	0	0	0	0	0	0	0	0
G100	0	fear	2	1	44	0	0	0	0	0	0	0	0	0	0	4	1	40	0.909091	inflammation	76	173	G100_m_fear_edit,wav	fear	508.812	10.402	456.146	545.944	0.044	2.655	0	53.665	65.83	31.929	9.372	0.029	0.19	0.506	0.386666	1	0	0	0	0	0	0	0	0	0
G100	0	pain	3	1	44	0	0	0	0	0	0	0	0	0	0	4	1	40	0.909091	inflammation	76	173	G100_m_pain_edit,wav	pain	490.596	10.161	428.366	546.651	0.059	5.14	0.514	56.92	67.995	30.43	14.071	0.014	0.116	0.946	0.84	1	0.083387	0.088178	8.8178	0	1	0.083387	0.0992702	0	0
G101	0	agre	1	1	33	0	0	0	0	0	0	0	0	0	0	0	0	33	1	uknown	80	174	G101_m_agre_edit,wav	agre	296.498	7.204	245.345	347.586	0.111	6.871	1.472	54.38	66.579	31.699	9.155	0.013	0.113	1.038	0.92	1	0	0	0	0	0	0	0	0	0
G101	0	fear	2	1	33	0	0	0	0	0	0	0	0	0	0	0	0	33	1	uknown	80	174	G101_m_fear_edit,wav	fear	314.827	7.531	252.754	341.45	0.071	4.168	0	47.745	59.604	35.459	4.266	0.031	0.257	0.439	0.453333	1	0	0	0	0	0	0	0	0	0
G101	0	pain	3	1	33	0	0	0	0	0	0	0	0	0	0	0	0	33	1	uknown	80	174	G101_m_pain_edit,wav	pain	219.867	5.766	194.518	274.775	0.093	5.546	1.386	51.562	60.565	30.535	11.095	0.008	0.135	1.885	1.82667	1	0	0	0	0	0	0	0	0	0
G102	0	agre	1	1	26	0	0	0	0	0	0	0	0	0	0	0	0	26	1	uknown	85	180	G102_m_agre_edit,wav	agre	325.323	7.713	283.898	338.746	0.038	2.707	0	61.732	73.333	28.748	3.848	0.023	0.184	0.847	0.786667	1	0	0	0	0	0	0	0	0	0
G102	0	fear	2	1	26	0	0	0	0	0	0	0	0	0	0	0	0	26	1	uknown	85	180	G102_m_fear_edit,wav	fear	700.272	12.605	648.399	719.968	0.034	6.043	0	64.973	77.655	26.423	7.649	0.038	0.236	0.324	0.333333	1	0	0	0	0	0	0	0	0	0
G102	0	pain	3	1	26	0	0	0	0	0	0	0	0	0	0	0	0	26	1	uknown	85	180	G102_m_pain_edit,wav	pain	198.043	5.305	170.71	266.759	0.145	2.56	0	49.025	59.491	35.266	6.334	0.027	0.16	0.563	0.573334	1	0	0	0	0	0	0	0	0	0
G103	0	agre	1	1	50	0	0	0	0	0	0	0	0	0	0	0.666667	1	49	0.98	inflammation	100	180	G103_m_agre_edit,wav	agre	734.686	12.947	621.943	784.112	0.058	4.8	0.6	66.165	76.228	27.264	5.11	0.046	0.214	0.667	0.613334	1	0	0	0	0	0	0	0	0	0
G103	0	fear	2	1	50	0	0	0	0	0	0	0	0	0	0	0.666667	1	49	0.98	inflammation	100	180	G103_m_fear_edit,wav	fear	399.717	8.88	323.576	425.386	0.091	0.671	0	52.094	62.769	32.964	3.685	0.013	0.16	0.491	0.48	1	0	0	0	0	0	0	0	0	0
G103	0	pain	3	1	50	0	0	0	0	0	0	0	0	0	0	0.666667	1	49	0.98	inflammation	100	180	G103_m_pain_edit,wav	pain	302.316	7.244	197.919	517.882	0.244	2.29	0	56.959	67.112	30.113	6.733	0.021	0.118	1.183	0.986667	1	0	0	0	0	0	0	0	0	0
[truncated: 5 more columns]

## Sheet: Listener data
Study#	Listnr_ID_coded	Listnr_sex_0f1m	Listnr_age	stim_file_name	spkr_ID	spkr_sex_0f1m	spkr_deaf-0, 1-control	severe_deaf(0-born/no_aid, 1-all other)	stim_context	Listnr_response_coded	Listnr_resp_correct
0	4	0	24	G027_f_agre_edit	G027	0	0	0	agre	1	1
0	5	0	55	G027_f_agre_edit	G027	0	0	0	agre	3	0
0	9	0	35	G027_f_agre_edit	G027	0	0	0	agre	2	0
0	12	1	25	G027_f_agre_edit	G027	0	0	0	agre	3	0
0	13	1	54	G027_f_agre_edit	G027	0	0	0	agre	1	1
0	15	0	52	G027_f_agre_edit	G027	0	0	0	agre	2	0
0	16	1	29	G027_f_agre_edit	G027	0	0	0	agre	1	1
0	17	1	51	G027_f_agre_edit	G027	0	0	0	agre	1	1
0	20	0	24	G027_f_agre_edit	G027	0	0	0	agre	3	0
0	23	1	24	G027_f_agre_edit	G027	0	0	0	agre	2	0
0	24	0	27	G027_f_agre_edit	G027	0	0	0	agre	1	1
0	29	0	22	G027_f_agre_edit	G027	0	0	0	agre	2	0
0	31	0	23	G027_f_agre_edit	G027	0	0	0	agre	2	0
0	38	0	20	G027_f_agre_edit	G027	0	0	0	agre	3	0
0	44	1	21	G027_f_agre_edit	G027	0	0	0	agre	2	0
0	45	1	22	G027_f_agre_edit	G027	0	0	0	agre	3	0
0	47	0	19	G027_f_agre_edit	G027	0	0	0	agre	1	1
0	53	1	23	G027_f_agre_edit	G027	0	0	0	agre	2	0
0	58	1	27	G027_f_agre_edit	G027	0	0	0	agre	2	0
0	60	1	23	G027_f_agre_edit	G027	0	0	0	agre	1	1
0	62	0	20	G027_f_agre_edit	G027	0	0	0	agre	3	0
0	66	0	23	G027_f_agre_edit	G027	0	0	0	agre	3	0
0	67	0	23	G027_f_agre_edit	G027	0	0	0	agre	2	0
0	69	0	24	G027_f_agre_edit	G027	0	0	0	agre	3	0
0	71	1	24	G027_f_agre_edit	G027	0	0	0	agre	1	1
0	72	1	26	G027_f_agre_edit	G027	0	0	0	agre	2	0
0	74	1	48	G027_f_agre_edit	G027	0	0	0	agre	2	0
0	79	1	48	G027_f_agre_edit	G027	0	0	0	agre	3	0
0	80	1	38	G027_f_agre_edit	G027	0	0	0	agre	2	0
0	82	0	20	G027_f_agre_edit	G027	0	0	0	agre	1	1
0	83	0	19	G027_f_agre_edit	G027	0	0	0	agre	1	1
0	85	0	49	G027_f_agre_edit	G027	0	0	0	agre	3	0
0	86	1	27	G027_f_agre_edit	G027	0	0	0	agre	3	0
0	91	0	23	G027_f_agre_edit	G027	0	0	0	agre	3	0
0	93	1	23	G027_f_agre_edit	G027	0	0	0	agre	2	0
0	95	0	33	G027_f_agre_edit	G027	0	0	0	agre	2	0
0	96	1	39	G027_f_agre_edit	G027	0	0	0	agre	1	1
0	97	0	22	G027_f_agre_edit	G027	0	0	0	agre	3	0
0	105	0	24	G027_f_agre_edit	G027	0	0	0	agre	1	1
0	106	0	21	G027_f_agre_edit	G027	0	0	0	agre	3	0
0	108	0	25	G027_f_agre_edit	G027	0	0	0	agre	3	0
0	118	0	24	G027_f_agre_edit	G027	0	0	0	agre	1	1
0	120	0	49	G027_f_agre_edit	G027	0	0	0	agre	1	1
0	127	0	21	G027_f_agre_edit	G027	0	0	0	agre	2	0
0	128	0	23	G027_f_agre_edit	G027	0	0	0	agre	3	0
0	134	0	25	G027_f_agre_edit	G027	0	0	0	agre	1	1
0	135	1	26	G027_f_agre_edit	G027	0	0	0	agre	2	0
0	136	1	31	G027_f_agre_edit	G027	0	0	0	agre	2	0
0	137	1	23	G027_f_agre_edit	G027	0	0	0	agre	3	0
0	2	1	50	G028_f_agre_edit	G028	0	0	0	agre	1	1
0	6	0	19	G028_f_agre_edit	G028	0	0	0	agre	3	0
0	7	0	16	G028_f_agre_edit	G028	0	0	0	agre	2	0
0	9	0	35	G028_f_agre_edit	G028	0	0	0	agre	3	0
0	12	1	25	G028_f_agre_edit	G028	0	0	0	agre	2	0
0	13	1	54	G028_f_agre_edit	G028	0	0	0	agre	3	0
0	14	1	23	G028_f_agre_edit	G028	0	0	0	agre	1	1
0	17	1	51	G028_f_agre_edit	G028	0	0	0	agre	3	0
0	30	0	23	G028_f_agre_edit	G028	0	0	0	agre	2	0
0	32	0	39	G028_f_agre_edit	G028	0	0	0	agre	3	0
0	34	1	35	G028_f_agre_edit	G028	0	0	0	agre	1	1
0	35	0	54	G028_f_agre_edit	G028	0	0	0	agre	3	0
0	41	0	19	G028_f_agre_edit	G028	0	0	0	agre	2	0
0	44	1	21	G028_f_agre_edit	G028	0	0	0	agre	2	0
0	49	0	34	G028_f_agre_edit	G028	0	0	0	agre	2	0
0	50	0	21	G028_f_agre_edit	G028	0	0	0	agre	2	0
0	53	1	23	G028_f_agre_edit	G028	0	0	0	agre	3	0
0	54	1	22	G028_f_agre_edit	G028	0	0	0	agre	1	1
0	56	0	23	G028_f_agre_edit	G028	0	0	0	agre	3	0
0	57	0	21	G028_f_agre_edit	G028	0	0	0	agre	2	0
0	58	1	27	G028_f_agre_edit	G028	0	0	0	agre	2	0
0	59	0	51	G028_f_agre_edit	G028	0	0	0	agre	3	0
0	66	0	23	G028_f_agre_edit	G028	0	0	0	agre	3	0
0	67	0	23	G028_f_agre_edit	G028	0	0	0	agre	3	0
0	68	1	28	G028_f_agre_edit	G028	0	0	0	agre	3	0
0	69	0	24	G028_f_agre_edit	G028	0	0	0	agre	1	1
0	72	1	26	G028_f_agre_edit	G028	0	0	0	agre	3	0
0	74	1	48	G028_f_agre_edit	G028	0	0	0	agre	3	0
0	83	0	19	G028_f_agre_edit	G028	0	0	0	agre	3	0
0	84	1	20	G028_f_agre_edit	G028	0	0	0	agre	2	0
0	85	0	49	G028_f_agre_edit	G028	0	0	0	agre	3	0
0	87	1	23	G028_f_agre_edit	G028	0	0	0	agre	1	1
0	90	1	21	G028_f_agre_edit	G028	0	0	0	agre	2	0
0	91	0	23	G028_f_agre_edit	G028	0	0	0	agre	1	1
0	92	0	23	G028_f_agre_edit	G028	0	0	0	agre	3	0
0	93	1	23	G028_f_agre_edit	G028	0	0	0	agre	3	0
0	97	0	22	G028_f_agre_edit	G028	0	0	0	agre	2	0
0	98	1	37	G028_f_agre_edit	G028	0	0	0	agre	2	0
0	100	0	28	G028_f_agre_edit	G028	0	0	0	agre	2	0
0	102	0	23	G028_f_agre_edit	G028	0	0	0	agre	3	0
0	103	0	26	G028_f_agre_edit	G028	0	0	0	agre	2	0
0	104	1	29	G028_f_agre_edit	G028	0	0	0	agre	2	0
0	105	0	24	G028_f_agre_edit	G028	0	0	0	agre	3	0
0	113	1	39	G028_f_agre_edit	G028	0	0	0	agre	2	0
0	119	0	27	G028_f_agre_edit	G028	0	0	0	agre	1	1
0	123	1	30	G028_f_agre_edit	G028	0	0	0	agre	3	0
0	125	0	23	G028_f_agre_edit	G028	0	0	0	agre	2	0
0	128	0	23	G028_f_agre_edit	G028	0	0	0	agre	2	0
0	129	1	20	G028_f_agre_edit	G028	0	0	0	agre	3	0
0	130	1	37	G028_f_agre_edit	G028	0	0	0	agre	2	0
0	131	1	39	G028_f_agre_edit	G028	0	0	0	agre	2	0
0	137	1	23	G028_f_agre_edit	G028	0	0	0	agre	3	0
0	138	1	55	G028_f_agre_edit	G028	0	0	0	agre	3	0
0	1	0	47	G030_m_agre_edit	G030	1	0	0	agre	1	1
0	4	0	24	G030_m_agre_edit	G030	1	0	0	agre	1	1
0	5	0	55	G030_m_agre_edit	G030	1	0	0	agre	1	1
0	7	0	16	G030_m_agre_edit	G030	1	0	0	agre	1	1
0	8	1	38	G030_m_agre_edit	G030	1	0	0	agre	3	0
0	11	1	26	G030_m_agre_edit	G030	1	0	0	agre	2	0
0	12	1	25	G030_m_agre_edit	G030	1	0	0	agre	1	1
0	13	1	54	G030_m_agre_edit	G030	1	0	0	agre	2	0
0	14	1	23	G030_m_agre_edit	G030	1	0	0	agre	1	1
0	15	0	52	G030_m_agre_edit	G030	1	0	0	agre	2	0
0	17	1	51	G030_m_agre_edit	G030	1	0	0	agre	1	1
0	18	1	23	G030_m_agre_edit	G030	1	0	0	agre	3	0
0	19	1	42	G030_m_agre_edit	G030	1	0	0	agre	2	0
0	22	0	25	G030_m_agre_edit	G030	1	0	0	agre	3	0
0	24	0	27	G030_m_agre_edit	G030	1	0	0	agre	3	0
0	35	0	54	G030_m_agre_edit	G030	1	0	0	agre	3	0
0	37	1	21	G030_m_agre_edit	G030	1	0	0	agre	1	1
0	39	0	22	G030_m_agre_edit	G030	1	0	0	agre	1	1
0	40	0	22	G030_m_agre_edit	G030	1	0	0	agre	3	0
0	45	1	22	G030_m_agre_edit	G030	1	0	0	agre	3	0
0	53	1	23	G030_m_agre_edit	G030	1	0	0	agre	3	0
0	54	1	22	G030_m_agre_edit	G030	1	0	0	agre	3	0
0	56	0	23	G030_m_agre_edit	G030	1	0	0	agre	1	1
0	58	1	27	G030_m_agre_edit	G030	1	0	0	agre	3	0
0	60	1	23	G030_m_agre_edit	G030	1	0	0	agre	3	0
0	65	0	24	G030_m_agre_edit	G030	1	0	0	agre	1	1
0	67	0	23	G030_m_agre_edit	G030	1	0	0	agre	3	0
0	70	0	21	G030_m_agre_edit	G030	1	0	0	agre	3	0
0	72	1	26	G030_m_agre_edit	G030	1	0	0	agre	3	0
0	78	0	24	G030_m_agre_edit	G030	1	0	0	agre	1	1
0	80	1	38	G030_m_agre_edit	G030	1	0	0	agre	1	1
0	89	1	31	G030_m_agre_edit	G030	1	0	0	agre	2	0
0	91	0	23	G030_m_agre_edit	G030	1	0	0	agre	1	1
0	95	0	33	G030_m_agre_edit	G030	1	0	0	agre	3	0
0	98	1	37	G030_m_agre_edit	G030	1	0	0	agre	2	0
0	101	0	23	G030_m_agre_edit	G030	1	0	0	agre	3	0
0	103	0	26	G030_m_agre_edit	G030	1	0	0	agre	1	1
0	107	0	38	G030_m_agre_edit	G030	1	0	0	agre	2	0
0	111	1	26	G030_m_agre_edit	G030	1	0	0	agre	3	0
0	113	1	39	G030_m_agre_edit	G030	1	0	0	agre	1	1
0	114	0	46	G030_m_agre_edit	G030	1	0	0	agre	2	0
0	115	1	24	G030_m_agre_edit	G030	1	0	0	agre	2	0
0	121	1	46	G030_m_agre_edit	G030	1	0	0	agre	1	1
0	122	0	23	G030_m_agre_edit	G030	1	0	0	agre	2	0
0	134	0	25	G030_m_agre_edit	G030	1	0	0	agre	3	0
0	135	1	26	G030_m_agre_edit	G030	1	0	0	agre	3	0
0	1	0	47	G032_m_agre_edit	G032	1	0	0	agre	2	0
0	2	1	50	G032_m_agre_edit	G032	1	0	0	agre	2	0
0	14	1	23	G032_m_agre_edit	G032	1	0	0	agre	1	1
0	15	0	52	G032_m_agre_edit	G032	1	0	0	agre	3	0
0	16	1	29	G032_m_agre_edit	G032	1	0	0	agre	2	0
0	17	0	47	G032_m_agre_edit	G032	1	0	0	agre	3	0
0	24	0	27	G032_m_agre_edit	G032	1	0	0	agre	1	1
0	27	1	49	G032_m_agre_edit	G032	1	0	0	agre	3	0
0	28	0	24	G032_m_agre_edit	G032	1	0	0	agre	2	0
0	30	0	23	G032_m_agre_edit	G032	1	0	0	agre	2	0
0	40	0	22	G032_m_agre_edit	G032	1	0	0	agre	2	0
0	41	0	19	G032_m_agre_edit	G032	1	0	0	agre	2	0
0	44	1	21	G032_m_agre_edit	G032	1	0	0	agre	3	0
0	45	1	22	G032_m_agre_edit	G032	1	0	0	agre	3	0
0	46	0	21	G032_m_agre_edit	G032	1	0	0	agre	2	0
0	47	0	19	G032_m_agre_edit	G032	1	0	0	agre	2	0
0	48	1	23	G032_m_agre_edit	G032	1	0	0	agre	2	0
0	50	0	21	G032_m_agre_edit	G032	1	0	0	agre	3	0
0	53	1	23	G032_m_agre_edit	G032	1	0	0	agre	2	0
0	55	0	20	G032_m_agre_edit	G032	1	0	0	agre	2	0
0	57	0	21	G032_m_agre_edit	G032	1	0	0	agre	1	1
0	59	0	51	G032_m_agre_edit	G032	1	0	0	agre	3	0
0	63	0	23	G032_m_agre_edit	G032	1	0	0	agre	3	0
0	64	1	21	G032_m_agre_edit	G032	1	0	0	agre	3	0
0	67	0	23	G032_m_agre_edit	G032	1	0	0	agre	2	0
0	71	1	24	G032_m_agre_edit	G032	1	0	0	agre	2	0
0	79	1	48	G032_m_agre_edit	G032	1	0	0	agre	2	0
0	80	1	38	G032_m_agre_edit	G032	1	0	0	agre	2	0
0	83	0	19	G032_m_agre_edit	G032	1	0	0	agre	3	0
0	84	1	20	G032_m_agre_edit	G032	1	0	0	agre	2	0
0	85	0	49	G032_m_agre_edit	G032	1	0	0	agre	3	0
0	87	1	23	G032_m_agre_edit	G032	1	0	0	agre	2	0
0	91	0	23	G032_m_agre_edit	G032	1	0	0	agre	2	0
0	92	0	23	G032_m_agre_edit	G032	1	0	0	agre	3	0
0	94	1	23	G032_m_agre_edit	G032	1	0	0	agre	3	0
0	95	0	33	G032_m_agre_edit	G032	1	0	0	agre	2	0
0	98	1	37	G032_m_agre_edit	G032	1	0	0	agre	2	0
0	103	0	26	G032_m_agre_edit	G032	1	0	0	agre	2	0
0	105	0	24	G032_m_agre_edit	G032	1	0	0	agre	2	0
0	106	0	21	G032_m_agre_edit	G032	1	0	0	agre	1	1
0	107	0	38	G032_m_agre_edit	G032	1	0	0	agre	2	0
0	108	0	25	G032_m_agre_edit	G032	1	0	0	agre	2	0
0	111	1	26	G032_m_agre_edit	G032	1	0	0	agre	2	0
0	113	1	39	G032_m_agre_edit	G032	1	0	0	agre	1	1
0	115	1	24	G032_m_agre_edit	G032	1	0	0	agre	3	0
0	116	0	23	G032_m_agre_edit	G032	1	0	0	agre	2	0
0	117	0	23	G032_m_agre_edit	G032	1	0	0	agre	2	0
0	119	0	27	G032_m_agre_edit	G032	1	0	0	agre	1	1
0	121	1	46	G032_m_agre_edit	G032	1	0	0	agre	2	0
0	122	0	23	G032_m_agre_edit	G032	1	0	0	agre	2	0
0	127	0	21	G032_m_agre_edit	G032	1	0	0	agre	2	0
0	130	1	37	G032_m_agre_edit	G032	1	0	0	agre	2	0
0	132	0	48	G032_m_agre_edit	G032	1	0	0	agre	2	0
0	135	1	26	G032_m_agre_edit	G032	1	0	0	agre	2	0
0	8	1	38	G033_m_agre_edit	G033	1	0	0	agre	2	0
0	11	1	26	G033_m_agre_edit	G033	1	0	0	agre	3	0
0	14	1	23	G033_m_agre_edit	G033	1	0	0	agre	2	0
0	15	0	52	G033_m_agre_edit	G033	1	0	0	agre	3	0
0	17	0	47	G033_m_agre_edit	G033	1	0	0	agre	3	0
0	18	1	23	G033_m_agre_edit	G033	1	0	0	agre	1	1
0	21	0	40	G033_m_agre_edit	G033	1	0	0	agre	1	1
0	23	1	24	G033_m_agre_edit	G033	1	0	0	agre	3	0
0	31	0	23	G033_m_agre_edit	G033	1	0	0	agre	1	1
0	32	0	39	G033_m_agre_edit	G033	1	0	0	agre	1	1
0	36	0	21	G033_m_agre_edit	G033	1	0	0	agre	2	0
0	38	0	20	G033_m_agre_edit	G033	1	0	0	agre	2	0
0	39	0	22	G033_m_agre_edit	G033	1	0	0	agre	2	0
0	40	0	22	G033_m_agre_edit	G033	1	0	0	agre	2	0
0	47	0	19	G033_m_agre_edit	G033	1	0	0	agre	2	0
0	48	1	23	G033_m_agre_edit	G033	1	0	0	agre	2	0
0	56	0	23	G033_m_agre_edit	G033	1	0	0	agre	2	0
0	60	1	23	G033_m_agre_edit	G033	1	0	0	agre	2	0
0	61	0	21	G033_m_agre_edit	G033	1	0	0	agre	1	1
0	62	0	20	G033_m_agre_edit	G033	1	0	0	agre	2	0
0	63	0	23	G033_m_agre_edit	G033	1	0	0	agre	2	0
0	65	0	24	G033_m_agre_edit	G033	1	0	0	agre	2	0
0	66	0	23	G033_m_agre_edit	G033	1	0	0	agre	3	0
0	69	0	24	G033_m_agre_edit	G033	1	0	0	agre	2	0
0	75	0	26	G033_m_agre_edit	G033	1	0	0	agre	2	0
0	77	0	47	G033_m_agre_edit	G033	1	0	0	agre	2	0
0	80	1	38	G033_m_agre_edit	G033	1	0	0	agre	2	0
0	82	0	20	G033_m_agre_edit	G033	1	0	0	agre	2	0
0	86	1	27	G033_m_agre_edit	G033	1	0	0	agre	2	0
0	88	1	23	G033_m_agre_edit	G033	1	0	0	agre	2	0
0	93	1	23	G033_m_agre_edit	G033	1	0	0	agre	2	0
0	96	1	39	G033_m_agre_edit	G033	1	0	0	agre	2	0
0	101	0	23	G033_m_agre_edit	G033	1	0	0	agre	2	0
0	106	0	21	G033_m_agre_edit	G033	1	0	0	agre	3	0
0	107	0	38	G033_m_agre_edit	G033	1	0	0	agre	2	0
0	110	0	22	G033_m_agre_edit	G033	1	0	0	agre	2	0
0	112	0	25	G033_m_agre_edit	G033	1	0	0	agre	2	0
0	113	1	39	G033_m_agre_edit	G033	1	0	0	agre	2	0
0	115	1	24	G033_m_agre_edit	G033	1	0	0	agre	2	0
0	119	0	27	G033_m_agre_edit	G033	1	0	0	agre	2	0
0	124	0	20	G033_m_agre_edit	G033	1	0	0	agre	2	0
0	126	1	24	G033_m_agre_edit	G033	1	0	0	agre	2	0
0	129	1	20	G033_m_agre_edit	G033	1	0	0	agre	2	0
0	132	0	48	G033_m_agre_edit	G033	1	0	0	agre	3	0
0	137	1	23	G033_m_agre_edit	G033	1	0	0	agre	2	0
0	2	1	50	G034_m_agre_edit	G034	1	0	0	agre	1	1
0	6	0	19	G034_m_agre_edit	G034	1	0	0	agre	1	1
0	9	0	35	G034_m_agre_edit	G034	1	0	0	agre	2	0
0	10	0	42	G034_m_agre_edit	G034	1	0	0	agre	2	0
0	13	1	54	G034_m_agre_edit	G034	1	0	0	agre	1	1
0	15	0	52	G034_m_agre_edit	G034	1	0	0	agre	1	1
0	16	1	29	G034_m_agre_edit	G034	1	0	0	agre	1	1
0	18	1	23	G034_m_agre_edit	G034	1	0	0	agre	2	0
0	20	0	24	G034_m_agre_edit	G034	1	0	0	agre	1	1
0	24	0	27	G034_m_agre_edit	G034	1	0	0	agre	1	1
0	25	1	30	G034_m_agre_edit	G034	1	0	0	agre	1	1
0	26	1	23	G034_m_agre_edit	G034	1	0	0	agre	2	0
0	31	0	23	G034_m_agre_edit	G034	1	0	0	agre	1	1
0	34	1	35	G034_m_agre_edit	G034	1	0	0	agre	2	0
0	35	0	54	G034_m_agre_edit	G034	1	0	0	agre	1	1
0	39	0	22	G034_m_agre_edit	G034	1	0	0	agre	2	0
0	41	0	19	G034_m_agre_edit	G034	1	0	0	agre	2	0
0	43	0	35	G034_m_agre_edit	G034	1	0	0	agre	1	1
0	44	1	21	G034_m_agre_edit	G034	1	0	0	agre	2	0
0	47	0	19	G034_m_agre_edit	G034	1	0	0	agre	1	1
0	48	1	23	G034_m_agre_edit	G034	1	0	0	agre	2	0
0	52	1	23	G034_m_agre_edit	G034	1	0	0	agre	1	1
0	53	1	23	G034_m_agre_edit	G034	1	0	0	agre	1	1
0	67	0	23	G034_m_agre_edit	G034	1	0	0	agre	2	0
0	68	1	28	G034_m_agre_edit	G034	1	0	0	agre	1	1
0	69	0	24	G034_m_agre_edit	G034	1	0	0	agre	1	1
0	70	0	21	G034_m_agre_edit	G034	1	0	0	agre	2	0
0	72	1	26	G034_m_agre_edit	G034	1	0	0	agre	1	1
0	75	0	26	G034_m_agre_edit	G034	1	0	0	agre	2	0
0	76	1	18	G034_m_agre_edit	G034	1	0	0	agre	1	1
0	78	0	24	G034_m_agre_edit	G034	1	0	0	agre	2	0
0	82	0	20	G034_m_agre_edit	G034	1	0	0	agre	1	1
0	83	0	19	G034_m_agre_edit	G034	1	0	0	agre	1	1
0	85	0	49	G034_m_agre_edit	G034	1	0	0	agre	1	1
0	86	1	27	G034_m_agre_edit	G034	1	0	0	agre	2	0
0	88	1	23	G034_m_agre_edit	G034	1	0	0	agre	2	0
0	89	1	31	G034_m_agre_edit	G034	1	0	0	agre	1	1
0	97	0	22	G034_m_agre_edit	G034	1	0	0	agre	1	1
0	104	1	29	G034_m_agre_edit	G034	1	0	0	agre	2	0
0	105	0	24	G034_m_agre_edit	G034	1	0	0	agre	2	0
0	107	0	38	G034_m_agre_edit	G034	1	0	0	agre	2	0
0	111	1	26	G034_m_agre_edit	G034	1	0	0	agre	2	0
0	116	0	23	G034_m_agre_edit	G034	1	0	0	agre	2	0
0	117	0	23	G034_m_agre_edit	G034	1	0	0	agre	2	0
0	122	0	23	G034_m_agre_edit	G034	1	0	0	agre	1	1
0	126	1	24	G034_m_agre_edit	G034	1	0	0	agre	2	0
0	130	1	37	G034_m_agre_edit	G034	1	0	0	agre	2	0
0	131	1	39	G034_m_agre_edit	G034	1	0	0	agre	1	1
0	136	1	31	G034_m_agre_edit	G034	1	0	0	agre	1	1
0	137	1	23	G034_m_agre_edit	G034	1	0	0	agre	1	1
0	1	0	47	G036_f_agre_edit	G036	0	0	0	agre	3	0
0	2	1	50	G036_f_agre_edit	G036	0	0	0	agre	2	0
0	5	0	55	G036_f_agre_edit	G036	0	0	0	agre	3	0
0	7	0	16	G036_f_agre_edit	G036	0	0	0	agre	1	1
0	9	0	35	G036_f_agre_edit	G036	0	0	0	agre	2	0
0	13	1	54	G036_f_agre_edit	G036	0	0	0	agre	3	0
0	15	0	52	G036_f_agre_edit	G036	0	0	0	agre	1	1
0	16	1	29	G036_f_agre_edit	G036	0	0	0	agre	2	0
0	18	1	23	G036_f_agre_edit	G036	0	0	0	agre	2	0
0	20	0	24	G036_f_agre_edit	G036	0	0	0	agre	3	0
0	21	0	40	G036_f_agre_edit	G036	0	0	0	agre	1	1
0	23	1	24	G036_f_agre_edit	G036	0	0	0	agre	1	1
0	24	0	27	G036_f_agre_edit	G036	0	0	0	agre	3	0
0	26	1	23	G036_f_agre_edit	G036	0	0	0	agre	3	0
0	28	0	24	G036_f_agre_edit	G036	0	0	0	agre	3	0
0	31	0	23	G036_f_agre_edit	G036	0	0	0	agre	3	0
0	33	0	52	G036_f_agre_edit	G036	0	0	0	agre	3	0
0	36	0	21	G036_f_agre_edit	G036	0	0	0	agre	3	0
0	39	0	22	G036_f_agre_edit	G036	0	0	0	agre	3	0
0	44	1	21	G036_f_agre_edit	G036	0	0	0	agre	3	0
0	48	1	23	G036_f_agre_edit	G036	0	0	0	agre	3	0
0	49	0	34	G036_f_agre_edit	G036	0	0	0	agre	3	0
0	50	0	21	G036_f_agre_edit	G036	0	0	0	agre	3	0
0	51	0	24	G036_f_agre_edit	G036	0	0	0	agre	2	0
0	52	1	23	G036_f_agre_edit	G036	0	0	0	agre	2	0
0	54	1	22	G036_f_agre_edit	G036	0	0	0	agre	3	0
0	56	0	23	G036_f_agre_edit	G036	0	0	0	agre	3	0
0	59	0	51	G036_f_agre_edit	G036	0	0	0	agre	3	0
0	61	0	21	G036_f_agre_edit	G036	0	0	0	agre	3	0
0	62	0	20	G036_f_agre_edit	G036	0	0	0	agre	3	0
0	63	0	23	G036_f_agre_edit	G036	0	0	0	agre	3	0
0	66	0	23	G036_f_agre_edit	G036	0	0	0	agre	3	0
0	68	1	28	G036_f_agre_edit	G036	0	0	0	agre	3	0
0	76	1	18	G036_f_agre_edit	G036	0	0	0	agre	3	0
0	79	1	48	G036_f_agre_edit	G036	0	0	0	agre	3	0
0	86	1	27	G036_f_agre_edit	G036	0	0	0	agre	3	0
0	88	1	23	G036_f_agre_edit	G036	0	0	0	agre	3	0
0	90	1	21	G036_f_agre_edit	G036	0	0	0	agre	3	0
0	91	0	23	G036_f_agre_edit	G036	0	0	0	agre	3	0
0	93	1	23	G036_f_agre_edit	G036	0	0	0	agre	3	0
0	102	0	23	G036_f_agre_edit	G036	0	0	0	agre	3	0
0	103	0	26	G036_f_agre_edit	G036	0	0	0	agre	3	0
0	110	0	22	G036_f_agre_edit	G036	0	0	0	agre	3	0
0	111	1	26	G036_f_agre_edit	G036	0	0	0	agre	2	0
0	115	1	24	G036_f_agre_edit	G036	0	0	0	agre	3	0
0	116	0	23	G036_f_agre_edit	G036	0	0	0	agre	2	0
0	117	0	23	G036_f_agre_edit	G036	0	0	0	agre	3	0
0	123	1	30	G036_f_agre_edit	G036	0	0	0	agre	1	1
0	132	0	48	G036_f_agre_edit	G036	0	0	0	agre	3	0
0	133	0	24	G036_f_agre_edit	G036	0	0	0	agre	3	0
0	134	0	25	G036_f_agre_edit	G036	0	0	0	agre	3	0
0	136	1	31	G036_f_agre_edit	G036	0	0	0	agre	3	0
0	3	0	21	G037_f_agre_edit	G037	0	0	0	agre	2	0
0	7	0	16	G037_f_agre_edit	G037	0	0	0	agre	1	1
0	10	0	42	G037_f_agre_edit	G037	0	0	0	agre	3	0
0	15	0	52	G037_f_agre_edit	G037	0	0	0	agre	2	0
0	16	1	29	G037_f_agre_edit	G037	0	0	0	agre	2	0
0	19	1	42	G037_f_agre_edit	G037	0	0	0	agre	2	0
0	21	0	40	G037_f_agre_edit	G037	0	0	0	agre	1	1
0	24	0	27	G037_f_agre_edit	G037	0	0	0	agre	2	0
0	28	0	24	G037_f_agre_edit	G037	0	0	0	agre	3	0
0	29	0	22	G037_f_agre_edit	G037	0	0	0	agre	3	0
0	30	0	23	G037_f_agre_edit	G037	0	0	0	agre	3	0
0	32	0	39	G037_f_agre_edit	G037	0	0	0	agre	2	0
0	33	0	52	G037_f_agre_edit	G037	0	0	0	agre	1	1
0	38	0	20	G037_f_agre_edit	G037	0	0	0	agre	3	0
0	43	0	35	G037_f_agre_edit	G037	0	0	0	agre	3	0
0	46	0	21	G037_f_agre_edit	G037	0	0	0	agre	2	0
0	48	1	23	G037_f_agre_edit	G037	0	0	0	agre	1	1
0	58	1	27	G037_f_agre_edit	G037	0	0	0	agre	2	0
0	60	1	23	G037_f_agre_edit	G037	0	0	0	agre	2	0
0	61	0	21	G037_f_agre_edit	G037	0	0	0	agre	1	1
0	67	0	23	G037_f_agre_edit	G037	0	0	0	agre	3	0
0	69	0	24	G037_f_agre_edit	G037	0	0	0	agre	3	0
0	70	0	21	G037_f_agre_edit	G037	0	0	0	agre	2	0
0	71	1	24	G037_f_agre_edit	G037	0	0	0	agre	2	0
0	74	1	48	G037_f_agre_edit	G037	0	0	0	agre	3	0
0	76	1	18	G037_f_agre_edit	G037	0	0	0	agre	3	0
0	78	0	24	G037_f_agre_edit	G037	0	0	0	agre	3	0
0	80	1	38	G037_f_agre_edit	G037	0	0	0	agre	2	0
0	82	0	20	G037_f_agre_edit	G037	0	0	0	agre	3	0
0	85	0	49	G037_f_agre_edit	G037	0	0	0	agre	1	1
0	86	1	27	G037_f_agre_edit	G037	0	0	0	agre	3	0
0	88	1	23	G037_f_agre_edit	G037	0	0	0	agre	2	0
0	90	1	21	G037_f_agre_edit	G037	0	0	0	agre	3	0
0	95	0	33	G037_f_agre_edit	G037	0	0	0	agre	3	0
0	96	1	39	G037_f_agre_edit	G037	0	0	0	agre	1	1
0	100	0	28	G037_f_agre_edit	G037	0	0	0	agre	2	0
0	102	0	23	G037_f_agre_edit	G037	0	0	0	agre	3	0
0	105	0	24	G037_f_agre_edit	G037	0	0	0	agre	3	0
0	107	0	38	G037_f_agre_edit	G037	0	0	0	agre	2	0
0	110	0	22	G037_f_agre_edit	G037	0	0	0	agre	2	0
0	116	0	23	G037_f_agre_edit	G037	0	0	0	agre	1	1
0	121	1	46	G037_f_agre_edit	G037	0	0	0	agre	2	0
0	122	0	23	G037_f_agre_edit	G037	0	0	0	agre	3	0
0	123	1	30	G037_f_agre_edit	G037	0	0	0	agre	2	0
0	125	0	23	G037_f_agre_edit	G037	0	0	0	agre	3	0
0	131	1	39	G037_f_agre_edit	G037	0	0	0	agre	2	0
0	132	0	48	G037_f_agre_edit	G037	0	0	0	agre	3	0
0	137	1	23	G037_f_agre_edit	G037	0	0	0	agre	2	0
0	138	1	55	G037_f_agre_edit	G037	0	0	0	agre	2	0
0	1	0	47	G045_m_agre_edit	G045	1	0	0	agre	2	0
0	3	0	21	G045_m_agre_edit	G045	1	0	0	agre	2	0
0	5	0	55	G045_m_agre_edit	G045	1	0	0	agre	1	1
0	11	1	26	G045_m_agre_edit	G045	1	0	0	agre	3	0
0	12	1	25	G045_m_agre_edit	G045	1	0	0	agre	3	0
0	17	0	47	G045_m_agre_edit	G045	1	0	0	agre	2	0
0	19	1	42	G045_m_agre_edit	G045	1	0	0	agre	3	0
0	20	0	24	G045_m_agre_edit	G045	1	0	0	agre	2	0
0	21	0	40	G045_m_agre_edit	G045	1	0	0	agre	2	0
0	22	0	25	G045_m_agre_edit	G045	1	0	0	agre	2	0
0	25	1	30	G045_m_agre_edit	G045	1	0	0	agre	2	0
0	26	1	23	G045_m_agre_edit	G045	1	0	0	agre	2	0
0	30	0	23	G045_m_agre_edit	G045	1	0	0	agre	2	0
0	34	1	35	G045_m_agre_edit	G045	1	0	0	agre	2	0
0	38	0	20	G045_m_agre_edit	G045	1	0	0	agre	1	1
0	47	0	19	G045_m_agre_edit	G045	1	0	0	agre	2	0
0	48	1	23	G045_m_agre_edit	G045	1	0	0	agre	2	0
0	51	0	24	G045_m_agre_edit	G045	1	0	0	agre	2	0
0	54	1	22	G045_m_agre_edit	G045	1	0	0	agre	2	0
0	55	0	20	G045_m_agre_edit	G045	1	0	0	agre	2	0
0	58	1	27	G045_m_agre_edit	G045	1	0	0	agre	2	0
0	60	1	23	G045_m_agre_edit	G045	1	0	0	agre	2	0
0	62	0	20	G045_m_agre_edit	G045	1	0	0	agre	2	0
0	65	0	24	G045_m_agre_edit	G045	1	0	0	agre	2	0
0	69	0	24	G045_m_agre_edit	G045	1	0	0	agre	2	0
0	70	0	21	G045_m_agre_edit	G045	1	0	0	agre	3	0
0	74	1	48	G045_m_agre_edit	G045	1	0	0	agre	2	0
0	80	1	38	G045_m_agre_edit	G045	1	0	0	agre	2	0
0	81	0	32	G045_m_agre_edit	G045	1	0	0	agre	2	0
0	86	1	27	G045_m_agre_edit	G045	1	0	0	agre	2	0
0	88	1	23	G045_m_agre_edit	G045	1	0	0	agre	2	0
0	90	1	21	G045_m_agre_edit	G045	1	0	0	agre	2	0
0	94	1	23	G045_m_agre_edit	G045	1	0	0	agre	2	0
0	103	0	26	G045_m_agre_edit	G045	1	0	0	agre	2	0
0	104	1	29	G045_m_agre_edit	G045	1	0	0	agre	2	0
0	108	0	25	G045_m_agre_edit	G045	1	0	0	agre	2	0
0	110	0	22	G045_m_agre_edit	G045	1	0	0	agre	2	0
0	114	0	46	G045_m_agre_edit	G045	1	0	0	agre	3	0
0	116	0	23	G045_m_agre_edit	G045	1	0	0	agre	2	0
0	119	0	27	G045_m_agre_edit	G045	1	0	0	agre	3	0
0	122	0	23	G045_m_agre_edit	G045	1	0	0	agre	2	0
0	130	1	37	G045_m_agre_edit	G045	1	0	0	agre	2	0
0	133	0	24	G045_m_agre_edit	G045	1	0	0	agre	2	0
0	3	0	21	G046_m_agre_edit	G046	1	0	0	agre	1	1
0	5	0	55	G046_m_agre_edit	G046	1	0	0	agre	2	0
0	6	0	19	G046_m_agre_edit	G046	1	0	0	agre	2	0
0	10	0	42	G046_m_agre_edit	G046	1	0	0	agre	3	0
0	11	1	26	G046_m_agre_edit	G046	1	0	0	agre	2	0
0	12	1	25	G046_m_agre_edit	G046	1	0	0	agre	2	0
0	13	1	54	G046_m_agre_edit	G046	1	0	0	agre	2	0
0	14	1	23	G046_m_agre_edit	G046	1	0	0	agre	2	0
0	16	1	29	G046_m_agre_edit	G046	1	0	0	agre	2	0
0	17	1	51	G046_m_agre_edit	G046	1	0	0	agre	2	0
0	18	1	23	G046_m_agre_edit	G046	1	0	0	agre	1	1
0	21	0	40	G046_m_agre_edit	G046	1	0	0	agre	3	0
0	26	1	23	G046_m_agre_edit	G046	1	0	0	agre	2	0
0	28	0	24	G046_m_agre_edit	G046	1	0	0	agre	2	0
0	29	0	22	G046_m_agre_edit	G046	1	0	0	agre	3	0
0	30	0	23	G046_m_agre_edit	G046	1	0	0	agre	3	0
0	34	1	35	G046_m_agre_edit	G046	1	0	0	agre	2	0
0	36	0	21	G046_m_agre_edit	G046	1	0	0	agre	2	0
0	39	0	22	G046_m_agre_edit	G046	1	0	0	agre	2	0
0	40	0	22	G046_m_agre_edit	G046	1	0	0	agre	2	0
0	42	0	19	G046_m_agre_edit	G046	1	0	0	agre	2	0
0	43	0	35	G046_m_agre_edit	G046	1	0	0	agre	2	0
0	48	1	23	G046_m_agre_edit	G046	1	0	0	agre	3	0
0	51	0	24	G046_m_agre_edit	G046	1	0	0	agre	2	0
0	52	1	23	G046_m_agre_edit	G046	1	0	0	agre	2	0
0	57	0	21	G046_m_agre_edit	G046	1	0	0	agre	2	0
0	59	0	51	G046_m_agre_edit	G046	1	0	0	agre	2	0
0	61	0	21	G046_m_agre_edit	G046	1	0	0	agre	2	0
0	62	0	20	G046_m_agre_edit	G046	1	0	0	agre	2	0
0	66	0	23	G046_m_agre_edit	G046	1	0	0	agre	2	0
0	68	1	28	G046_m_agre_edit	G046	1	0	0	agre	2	0
0	72	1	26	G046_m_agre_edit	G046	1	0	0	agre	2	0
0	73	0	37	G046_m_agre_edit	G046	1	0	0	agre	1	1
0	76	1	18	G046_m_agre_edit	G046	1	0	0	agre	2	0
0	77	0	47	G046_m_agre_edit	G046	1	0	0	agre	2	0
0	81	0	32	G046_m_agre_edit	G046	1	0	0	agre	2	0
0	86	1	27	G046_m_agre_edit	G046	1	0	0	agre	3	0
0	87	1	23	G046_m_agre_edit	G046	1	0	0	agre	2	0
0	89	1	31	G046_m_agre_edit	G046	1	0	0	agre	2	0
0	92	0	23	G046_m_agre_edit	G046	1	0	0	agre	2	0
0	93	1	23	G046_m_agre_edit	G046	1	0	0	agre	2	0
0	98	1	37	G046_m_agre_edit	G046	1	0	0	agre	2	0
0	100	0	28	G046_m_agre_edit	G046	1	0	0	agre	2	0
0	102	0	23	G046_m_agre_edit	G046	1	0	0	agre	3	0
0	103	0	26	G046_m_agre_edit	G046	1	0	0	agre	2	0
0	104	1	29	G046_m_agre_edit	G046	1	0	0	agre	2	0
0	107	0	38	G046_m_agre_edit	G046	1	0	0	agre	2	0
0	110	0	22	G046_m_agre_edit	G046	1	0	0	agre	2	0
0	112	0	25	G046_m_agre_edit	G046	1	0	0	agre	2	0
0	113	1	39	G046_m_agre_edit	G046	1	0	0	agre	2	0
0	114	0	46	G046_m_agre_edit	G046	1	0	0	agre	2	0
0	122	0	23	G046_m_agre_edit	G046	1	0	0	agre	3	0
0	124	0	20	G046_m_agre_edit	G046	1	0	0	agre	2	0
0	128	0	23	G046_m_agre_edit	G046	1	0	0	agre	2	0
0	129	1	20	G046_m_agre_edit	G046	1	0	0	agre	3	0
0	130	1	37	G046_m_agre_edit	G046	1	0	0	agre	3	0
0	131	1	39	G046_m_agre_edit	G046	1	0	0	agre	2	0
0	133	0	24	G046_m_agre_edit	G046	1	0	0	agre	2	0
0	136	1	31	G046_m_agre_edit	G046	1	0	0	agre	2	0
0	138	1	55	G046_m_agre_edit	G046	1	0	0	agre	2	0
0	1	0	47	G082_m_agre_edit	G082	1	0	0	agre	2	0
0	3	0	21	G082_m_agre_edit	G082	1	0	0	agre	1	1
0	4	0	24	G082_m_agre_edit	G082	1	0	0	agre	3	0
0	6	0	19	G082_m_agre_edit	G082	1	0	0	agre	2	0
0	9	0	35	G082_m_agre_edit	G082	1	0	0	agre	2	0
0	12	1	25	G082_m_agre_edit	G082	1	0	0	agre	3	0
0	16	1	29	G082_m_agre_edit	G082	1	0	0	agre	1	1
0	17	0	47	G082_m_agre_edit	G082	1	0	0	agre	2	0
0	29	0	22	G082_m_agre_edit	G082	1	0	0	agre	3	0
0	37	1	21	G082_m_agre_edit	G082	1	0	0	agre	3	0
0	39	0	22	G082_m_agre_edit	G082	1	0	0	agre	3	0
0	45	1	22	G082_m_agre_edit	G082	1	0	0	agre	3	0
0	48	1	23	G082_m_agre_edit	G082	1	0	0	agre	3	0
0	50	0	21	G082_m_agre_edit	G082	1	0	0	agre	3	0
0	55	0	20	G082_m_agre_edit	G082	1	0	0	agre	2	0
0	57	0	21	G082_m_agre_edit	G082	1	0	0	agre	1	1
0	60	1	23	G082_m_agre_edit	G082	1	0	0	agre	3	0
0	62	0	20	G082_m_agre_edit	G082	1	0	0	agre	2	0
0	63	0	23	G082_m_agre_edit	G082	1	0	0	agre	3	0
0	64	1	21	G082_m_agre_edit	G082	1	0	0	agre	2	0
0	67	0	23	G082_m_agre_edit	G082	1	0	0	agre	3	0
0	68	1	28	G082_m_agre_edit	G082	1	0	0	agre	3	0
0	71	1	24	G082_m_agre_edit	G082	1	0	0	agre	3	0
0	74	1	48	G082_m_agre_edit	G082	1	0	0	agre	2	0
0	75	0	26	G082_m_agre_edit	G082	1	0	0	agre	2	0
0	76	1	18	G082_m_agre_edit	G082	1	0	0	agre	3	0
0	82	0	20	G082_m_agre_edit	G082	1	0	0	agre	3	0
0	85	0	49	G082_m_agre_edit	G082	1	0	0	agre	2	0
0	89	1	31	G082_m_agre_edit	G082	1	0	0	agre	3	0
0	90	1	21	G082_m_agre_edit	G082	1	0	0	agre	2	0
0	97	0	22	G082_m_agre_edit	G082	1	0	0	agre	2	0
0	100	0	28	G082_m_agre_edit	G082	1	0	0	agre	2	0
0	102	0	23	G082_m_agre_edit	G082	1	0	0	agre	3	0
0	106	0	21	G082_m_agre_edit	G082	1	0	0	agre	3	0
0	107	0	38	G082_m_agre_edit	G082	1	0	0	agre	2	0
0	109	0	32	G082_m_agre_edit	G082	1	0	0	agre	3	0
0	112	0	25	G082_m_agre_edit	G082	1	0	0	agre	2	0
0	113	1	39	G082_m_agre_edit	G082	1	0	0	agre	1	1
0	115	1	24	G082_m_agre_edit	G082	1	0	0	agre	3	0
0	117	0	23	G082_m_agre_edit	G082	1	0	0	agre	2	0
0	119	0	27	G082_m_agre_edit	G082	1	0	0	agre	3	0
0	128	0	23	G082_m_agre_edit	G082	1	0	0	agre	3	0
0	132	0	48	G082_m_agre_edit	G082	1	0	0	agre	2	0
0	133	0	24	G082_m_agre_edit	G082	1	0	0	agre	3	0
0	3	0	21	G088_m_agre_edit	G088	1	0	0	agre	1	1
0	5	0	55	G088_m_agre_edit	G088	1	0	0	agre	1	1
0	7	0	16	G088_m_agre_edit	G088	1	0	0	agre	2	0
0	8	1	38	G088_m_agre_edit	G088	1	0	0	agre	2	0
0	9	0	35	G088_m_agre_edit	G088	1	0	0	agre	2	0
0	10	0	42	G088_m_agre_edit	G088	1	0	0	agre	2	0
0	18	1	23	G088_m_agre_edit	G088	1	0	0	agre	1	1
0	19	1	42	G088_m_agre_edit	G088	1	0	0	agre	2	0
0	20	0	24	G088_m_agre_edit	G088	1	0	0	agre	1	1
0	21	0	40	G088_m_agre_edit	G088	1	0	0	agre	1	1
0	22	0	25	G088_m_agre_edit	G088	1	0	0	agre	2	0
0	24	0	27	G088_m_agre_edit	G088	1	0	0	agre	2	0
0	28	0	24	G088_m_agre_edit	G088	1	0	0	agre	2	0
0	30	0	23	G088_m_agre_edit	G088	1	0	0	agre	3	0
0	33	0	52	G088_m_agre_edit	G088	1	0	0	agre	3	0
0	34	1	35	G088_m_agre_edit	G088	1	0	0	agre	3	0
0	36	0	21	G088_m_agre_edit	G088	1	0	0	agre	1	1
0	38	0	20	G088_m_agre_edit	G088	1	0	0	agre	2	0
0	42	0	19	G088_m_agre_edit	G088	1	0	0	agre	2	0
0	46	0	21	G088_m_agre_edit	G088	1	0	0	agre	3	0
0	50	0	21	G088_m_agre_edit	G088	1	0	0	agre	2	0
0	53	1	23	G088_m_agre_edit	G088	1	0	0	agre	2	0
0	56	0	23	G088_m_agre_edit	G088	1	0	0	agre	2	0
0	57	0	21	G088_m_agre_edit	G088	1	0	0	agre	3	0
0	59	0	51	G088_m_agre_edit	G088	1	0	0	agre	1	1
0	67	0	23	G088_m_agre_edit	G088	1	0	0	agre	2	0
0	69	0	24	G088_m_agre_edit	G088	1	0	0	agre	2	0
0	71	1	24	G088_m_agre_edit	G088	1	0	0	agre	2	0
0	72	1	26	G088_m_agre_edit	G088	1	0	0	agre	2	0
0	73	0	37	G088_m_agre_edit	G088	1	0	0	agre	2	0
0	75	0	26	G088_m_agre_edit	G088	1	0	0	agre	2	0
0	77	0	47	G088_m_agre_edit	G088	1	0	0	agre	2	0
0	78	0	24	G088_m_agre_edit	G088	1	0	0	agre	2	0
0	84	1	20	G088_m_agre_edit	G088	1	0	0	agre	2	0
0	87	1	23	G088_m_agre_edit	G088	1	0	0	agre	1	1
0	88	1	23	G088_m_agre_edit	G088	1	0	0	agre	1	1
0	89	1	31	G088_m_agre_edit	G088	1	0	0	agre	2	0
0	92	0	23	G088_m_agre_edit	G088	1	0	0	agre	2	0
0	93	1	23	G088_m_agre_edit	G088	1	0	0	agre	1	1
0	95	0	33	G088_m_agre_edit	G088	1	0	0	agre	2	0
0	96	1	39	G088_m_agre_edit	G088	1	0	0	agre	1	1
0	98	1	37	G088_m_agre_edit	G088	1	0	0	agre	2	0
0	99	1	39	G088_m_agre_edit	G088	1	0	0	agre	2	0
0	113	1	39	G088_m_agre_edit	G088	1	0	0	agre	3	0
0	114	0	46	G088_m_agre_edit	G088	1	0	0	agre	3	0
0	117	0	23	G088_m_agre_edit	G088	1	0	0	agre	2	0
0	119	0	27	G088_m_agre_edit	G088	1	0	0	agre	1	1
0	120	0	49	G088_m_agre_edit	G088	1	0	0	agre	3	0
0	123	1	30	G088_m_agre_edit	G088	1	0	0	agre	2	0
0	131	1	39	G088_m_agre_edit	G088	1	0	0	agre	1	1
0	132	0	48	G088_m_agre_edit	G088	1	0	0	agre	2	0
0	134	0	25	G088_m_agre_edit	G088	1	0	0	agre	2	0
0	2	1	50	G089_m_agre_edit	G089	1	0	0	agre	1	1
0	5	0	55	G089_m_agre_edit	G089	1	0	0	agre	2	0
0	7	0	16	G089_m_agre_edit	G089	1	0	0	agre	1	1
0	11	1	26	G089_m_agre_edit	G089	1	0	0	agre	2	0
0	15	0	52	G089_m_agre_edit	G089	1	0	0	agre	3	0
0	16	1	29	G089_m_agre_edit	G089	1	0	0	agre	2	0
0	17	1	51	G089_m_agre_edit	G089	1	0	0	agre	1	1
0	24	0	27	G089_m_agre_edit	G089	1	0	0	agre	1	1
0	25	1	30	G089_m_agre_edit	G089	1	0	0	agre	1	1
0	26	1	23	G089_m_agre_edit	G089	1	0	0	agre	3	0
0	27	1	49	G089_m_agre_edit	G089	1	0	0	agre	2	0
0	28	0	24	G089_m_agre_edit	G089	1	0	0	agre	2	0
0	32	0	39	G089_m_agre_edit	G089	1	0	0	agre	1	1
0	36	0	21	G089_m_agre_edit	G089	1	0	0	agre	1	1
0	39	0	22	G089_m_agre_edit	G089	1	0	0	agre	2	0
0	41	0	19	G089_m_agre_edit	G089	1	0	0	agre	1	1
0	49	0	34	G089_m_agre_edit	G089	1	0	0	agre	1	1
0	57	0	21	G089_m_agre_edit	G089	1	0	0	agre	2	0
0	58	1	27	G089_m_agre_edit	G089	1	0	0	agre	2	0
0	59	0	51	G089_m_agre_edit	G089	1	0	0	agre	1	1
0	61	0	21	G089_m_agre_edit	G089	1	0	0	agre	1	1
0	62	0	20	G089_m_agre_edit	G089	1	0	0	agre	1	1
0	65	0	24	G089_m_agre_edit	G089	1	0	0	agre	3	0
0	68	1	28	G089_m_agre_edit	G089	1	0	0	agre	2	0
0	69	0	24	G089_m_agre_edit	G089	1	0	0	agre	2	0
0	72	1	26	G089_m_agre_edit	G089	1	0	0	agre	1	1
0	76	1	18	G089_m_agre_edit	G089	1	0	0	agre	2	0
0	82	0	20	G089_m_agre_edit	G089	1	0	0	agre	2	0
0	84	1	20	G089_m_agre_edit	G089	1	0	0	agre	2	0
0	91	0	23	G089_m_agre_edit	G089	1	0	0	agre	1	1
0	96	1	39	G089_m_agre_edit	G089	1	0	0	agre	1	1
0	98	1	37	G089_m_agre_edit	G089	1	0	0	agre	2	0
0	99	1	39	G089_m_agre_edit	G089	1	0	0	agre	1	1
0	107	0	38	G089_m_agre_edit	G089	1	0	0	agre	2	0
0	109	0	32	G089_m_agre_edit	G089	1	0	0	agre	2	0
0	110	0	22	G089_m_agre_edit	G089	1	0	0	agre	2	0
0	112	0	25	G089_m_agre_edit	G089	1	0	0	agre	1	1
0	113	1	39	G089_m_agre_edit	G089	1	0	0	agre	2	0
0	118	0	24	G089_m_agre_edit	G089	1	0	0	agre	1	1
0	121	1	46	G089_m_agre_edit	G089	1	0	0	agre	2	0
0	123	1	30	G089_m_agre_edit	G089	1	0	0	agre	1	1
0	125	0	23	G089_m_agre_edit	G089	1	0	0	agre	2	0
0	127	0	21	G089_m_agre_edit	G089	1	0	0	agre	2	0
0	128	0	23	G089_m_agre_edit	G089	1	0	0	agre	1	1
0	130	1	37	G089_m_agre_edit	G089	1	0	0	agre	2	0
0	131	1	39	G089_m_agre_edit	G089	1	0	0	agre	1	1
0	132	0	48	G089_m_agre_edit	G089	1	0	0	agre	1	1
0	133	0	24	G089_m_agre_edit	G089	1	0	0	agre	1	1
0	135	1	26	G089_m_agre_edit	G089	1	0	0	agre	2	0
0	136	1	31	G089_m_agre_edit	G089	1	0	0	agre	1	1
0	138	1	55	G089_m_agre_edit	G089	1	0	0	agre	2	0
0	10	0	42	G093_m_agre_edit	G093	1	0	0	agre	1	1
0	11	1	26	G093_m_agre_edit	G093	1	0	0	agre	3	0
0	15	0	52	G093_m_agre_edit	G093	1	0	0	agre	2	0
0	17	0	47	G093_m_agre_edit	G093	1	0	0	agre	2	0
0	17	1	51	G093_m_agre_edit	G093	1	0	0	agre	3	0
0	19	1	42	G093_m_agre_edit	G093	1	0	0	agre	3	0
0	27	1	49	G093_m_agre_edit	G093	1	0	0	agre	3	0
0	30	0	23	G093_m_agre_edit	G093	1	0	0	agre	3	0
0	31	0	23	G093_m_agre_edit	G093	1	0	0	agre	2	0
0	33	0	52	G093_m_agre_edit	G093	1	0	0	agre	2	0
0	38	0	20	G093_m_agre_edit	G093	1	0	0	agre	1	1
0	46	0	21	G093_m_agre_edit	G093	1	0	0	agre	2	0
0	49	0	34	G093_m_agre_edit	G093	1	0	0	agre	2	0
0	51	0	24	G093_m_agre_edit	G093	1	0	0	agre	1	1
0	65	0	24	G093_m_agre_edit	G093	1	0	0	agre	2	0
0	67	0	23	G093_m_agre_edit	G093	1	0	0	agre	2	0
0	70	0	21	G093_m_agre_edit	G093	1	0	0	agre	1	1
0	71	1	24	G093_m_agre_edit	G093	1	0	0	agre	1	1
0	77	0	47	G093_m_agre_edit	G093	1	0	0	agre	1	1
0	79	1	48	G093_m_agre_edit	G093	1	0	0	agre	3	0
0	82	0	20	G093_m_agre_edit	G093	1	0	0	agre	3	0
0	92	0	23	G093_m_agre_edit	G093	1	0	0	agre	2	0
0	94	1	23	G093_m_agre_edit	G093	1	0	0	agre	2	0
0	97	0	22	G093_m_agre_edit	G093	1	0	0	agre	3	0
0	98	1	37	G093_m_agre_edit	G093	1	0	0	agre	2	0
0	99	1	39	G093_m_agre_edit	G093	1	0	0	agre	3	0
0	101	0	23	G093_m_agre_edit	G093	1	0	0	agre	2	0
0	102	0	23	G093_m_agre_edit	G093	1	0	0	agre	2	0
0	104	1	29	G093_m_agre_edit	G093	1	0	0	agre	3	0
0	106	0	21	G093_m_agre_edit	G093	1	0	0	agre	2	0
0	108	0	25	G093_m_agre_edit	G093	1	0	0	agre	2	0
0	115	1	24	G093_m_agre_edit	G093	1	0	0	agre	1	1
0	118	0	24	G093_m_agre_edit	G093	1	0	0	agre	1	1
0	122	0	23	G093_m_agre_edit	G093	1	0	0	agre	1	1
0	125	0	23	G093_m_agre_edit	G093	1	0	0	agre	3	0
0	126	1	24	G093_m_agre_edit	G093	1	0	0	agre	2	0
0	132	0	48	G093_m_agre_edit	G093	1	0	0	agre	2	0
0	133	0	24	G093_m_agre_edit	G093	1	0	0	agre	1	1
0	134	0	25	G093_m_agre_edit	G093	1	0	0	agre	2	0
0	137	1	23	G093_m_agre_edit	G093	1	0	0	agre	3	0
0	138	1	55	G093_m_agre_edit	G093	1	0	0	agre	2	0
0	3	0	21	G095_f_agre_edit	G095	0	0	0	agre	2	0
0	5	0	55	G095_f_agre_edit	G095	0	0	0	agre	3	0
0	9	0	35	G095_f_agre_edit	G095	0	0	0	agre	3	0
0	11	1	26	G095_f_agre_edit	G095	0	0	0	agre	1	1
0	12	1	25	G095_f_agre_edit	G095	0	0	0	agre	3	0
0	15	0	52	G095_f_agre_edit	G095	0	0	0	agre	3	0
0	16	1	29	G095_f_agre_edit	G095	0	0	0	agre	2	0
0	17	1	51	G095_f_agre_edit	G095	0	0	0	agre	1	1
0	23	1	24	G095_f_agre_edit	G095	0	0	0	agre	1	1
0	24	0	27	G095_f_agre_edit	G095	0	0	0	agre	2	0
0	28	0	24	G095_f_agre_edit	G095	0	0	0	agre	3	0
0	33	0	52	G095_f_agre_edit	G095	0	0	0	agre	2	0
0	34	1	35	G095_f_agre_edit	G095	0	0	0	agre	2	0
0	35	0	54	G095_f_agre_edit	G095	0	0	0	agre	1	1
0	37	1	21	G095_f_agre_edit	G095	0	0	0	agre	2	0
0	41	0	19	G095_f_agre_edit	G095	0	0	0	agre	2	0
0	42	0	19	G095_f_agre_edit	G095	0	0	0	agre	1	1
0	50	0	21	G095_f_agre_edit	G095	0	0	0	agre	3	0
0	51	0	24	G095_f_agre_edit	G095	0	0	0	agre	3	0
0	53	1	23	G095_f_agre_edit	G095	0	0	0	agre	2	0
0	56	0	23	G095_f_agre_edit	G095	0	0	0	agre	3	0
0	57	0	21	G095_f_agre_edit	G095	0	0	0	agre	3	0
0	65	0	24	G095_f_agre_edit	G095	0	0	0	agre	3	0
0	66	0	23	G095_f_agre_edit	G095	0	0	0	agre	3	0
0	68	1	28	G095_f_agre_edit	G095	0	0	0	agre	3	0
0	75	0	26	G095_f_agre_edit	G095	0	0	0	agre	3	0
0	79	1	48	G095_f_agre_edit	G095	0	0	0	agre	2	0
0	80	1	38	G095_f_agre_edit	G095	0	0	0	agre	3	0
0	85	0	49	G095_f_agre_edit	G095	0	0	0	agre	3	0
0	88	1	23	G095_f_agre_edit	G095	0	0	0	agre	2	0
0	91	0	23	G095_f_agre_edit	G095	0	0	0	agre	3	0
0	94	1	23	G095_f_agre_edit	G095	0	0	0	agre	2	0
0	99	1	39	G095_f_agre_edit	G095	0	0	0	agre	3	0
0	101	0	23	G095_f_agre_edit	G095	0	0	0	agre	3	0
0	103	0	26	G095_f_agre_edit	G095	0	0	0	agre	2	0
0	105	0	24	G095_f_agre_edit	G095	0	0	0	agre	3	0
0	106	0	21	G095_f_agre_edit	G095	0	0	0	agre	3	0
0	107	0	38	G095_f_agre_edit	G095	0	0	0	agre	2	0
0	109	0	32	G095_f_agre_edit	G095	0	0	0	agre	3	0
0	112	0	25	G095_f_agre_edit	G095	0	0	0	agre	3	0
0	113	1	39	G095_f_agre_edit	G095	0	0	0	agre	3	0
0	116	0	23	G095_f_agre_edit	G095	0	0	0	agre	3	0
0	117	0	23	G095_f_agre_edit	G095	0	0	0	agre	2	0
0	119	0	27	G095_f_agre_edit	G095	0	0	0	agre	3	0
0	120	0	49	G095_f_agre_edit	G095	0	0	0	agre	3	0
0	124	0	20	G095_f_agre_edit	G095	0	0	0	agre	3	0
0	127	0	21	G095_f_agre_edit	G095	0	0	0	agre	2	0
0	128	0	23	G095_f_agre_edit	G095	0	0	0	agre	3	0
0	129	1	20	G095_f_agre_edit	G095	0	0	0	agre	3	0
0	5	0	55	G096_m_agre_edit	G096	1	0	0	agre	3	0
0	6	0	19	G096_m_agre_edit	G096	1	0	0	agre	3	0
0	9	0	35	G096_m_agre_edit	G096	1	0	0	agre	3	0
0	10	0	42	G096_m_agre_edit	G096	1	0	0	agre	2	0
0	13	1	54	G096_m_agre_edit	G096	1	0	0	agre	2	0
0	15	0	52	G096_m_agre_edit	G096	1	0	0	agre	3	0
0	19	1	42	G096_m_agre_edit	G096	1	0	0	agre	3	0
0	20	0	24	G096_m_agre_edit	G096	1	0	0	agre	1	1
0	31	0	23	G096_m_agre_edit	G096	1	0	0	agre	2	0
0	32	0	39	G096_m_agre_edit	G096	1	0	0	agre	1	1
0	35	0	54	G096_m_agre_edit	G096	1	0	0	agre	1	1
0	36	0	21	G096_m_agre_edit	G096	1	0	0	agre	1	1
0	43	0	35	G096_m_agre_edit	G096	1	0	0	agre	2	0
0	44	1	21	G096_m_agre_edit	G096	1	0	0	agre	2	0
0	45	1	22	G096_m_agre_edit	G096	1	0	0	agre	3	0
0	48	1	23	G096_m_agre_edit	G096	1	0	0	agre	2	0
0	51	0	24	G096_m_agre_edit	G096	1	0	0	agre	1	1
0	52	1	23	G096_m_agre_edit	G096	1	0	0	agre	3	0
0	53	1	23	G096_m_agre_edit	G096	1	0	0	agre	2	0
0	59	0	51	G096_m_agre_edit	G096	1	0	0	agre	2	0
0	64	1	21	G096_m_agre_edit	G096	1	0	0	agre	3	0
0	66	0	23	G096_m_agre_edit	G096	1	0	0	agre	2	0
0	71	1	24	G096_m_agre_edit	G096	1	0	0	agre	2	0
0	76	1	18	G096_m_agre_edit	G096	1	0	0	agre	3	0
0	77	0	47	G096_m_agre_edit	G096	1	0	0	agre	2	0
0	78	0	24	G096_m_agre_edit	G096	1	0	0	agre	1	1
0	81	0	32	G096_m_agre_edit	G096	1	0	0	agre	2	0
0	83	0	19	G096_m_agre_edit	G096	1	0	0	agre	3	0
0	85	0	49	G096_m_agre_edit	G096	1	0	0	agre	3	0
0	86	1	27	G096_m_agre_edit	G096	1	0	0	agre	2	0
0	87	1	23	G096_m_agre_edit	G096	1	0	0	agre	1	1
0	91	0	23	G096_m_agre_edit	G096	1	0	0	agre	2	0
0	93	1	23	G096_m_agre_edit	G096	1	0	0	agre	2	0
0	94	1	23	G096_m_agre_edit	G096	1	0	0	agre	3	0
0	99	1	39	G096_m_agre_edit	G096	1	0	0	agre	2	0
0	100	0	28	G096_m_agre_edit	G096	1	0	0	agre	2	0
0	101	0	23	G096_m_agre_edit	G096	1	0	0	agre	3	0
0	105	0	24	G096_m_agre_edit	G096	1	0	0	agre	2	0
0	106	0	21	G096_m_agre_edit	G096	1	0	0	agre	3	0
0	109	0	32	G096_m_agre_edit	G096	1	0	0	agre	3	0
0	113	1	39	G096_m_agre_edit	G096	1	0	0	agre	1	1
0	114	0	46	G096_m_agre_edit	G096	1	0	0	agre	3	0
0	115	1	24	G096_m_agre_edit	G096	1	0	0	agre	3	0
0	117	0	23	G096_m_agre_edit	G096	1	0	0	agre	3	0
0	124	0	20	G096_m_agre_edit	G096	1	0	0	agre	3	0
0	125	0	23	G096_m_agre_edit	G096	1	0	0	agre	1	1
0	130	1	37	G096_m_agre_edit	G096	1	0	0	agre	2	0
0	131	1	39	G096_m_agre_edit	G096	1	0	0	agre	1	1
0	135	1	26	G096_m_agre_edit	G096	1	0	0	agre	3	0
0	1	0	47	G097_f_agre_edit	G097	0	0	0	agre	2	0
0	8	1	38	G097_f_agre_edit	G097	0	0	0	agre	3	0
0	11	1	26	G097_f_agre_edit	G097	0	0	0	agre	3	0
0	12	1	25	G097_f_agre_edit	G097	0	0	0	agre	3	0
0	18	1	23	G097_f_agre_edit	G097	0	0	0	agre	1	1
0	25	1	30	G097_f_agre_edit	G097	0	0	0	agre	2	0
0	29	0	22	G097_f_agre_edit	G097	0	0	0	agre	3	0
0	30	0	23	G097_f_agre_edit	G097	0	0	0	agre	2	0
0	33	0	52	G097_f_agre_edit	G097	0	0	0	agre	2	0
0	37	1	21	G097_f_agre_edit	G097	0	0	0	agre	2	0
0	40	0	22	G097_f_agre_edit	G097	0	0	0	agre	3	0
0	57	0	21	G097_f_agre_edit	G097	0	0	0	agre	3	0
0	61	0	21	G097_f_agre_edit	G097	0	0	0	agre	2	0
0	63	0	23	G097_f_agre_edit	G097	0	0	0	agre	3	0
0	64	1	21	G097_f_agre_edit	G097	0	0	0	agre	3	0
0	68	1	28	G097_f_agre_edit	G097	0	0	0	agre	2	0
0	71	1	24	G097_f_agre_edit	G097	0	0	0	agre	3	0
0	74	1	48	G097_f_agre_edit	G097	0	0	0	agre	3	0
0	76	1	18	G097_f_agre_edit	G097	0	0	0	agre	3	0
0	78	0	24	G097_f_agre_edit	G097	0	0	0	agre	2	0
0	80	1	38	G097_f_agre_edit	G097	0	0	0	agre	2	0
0	86	1	27	G097_f_agre_edit	G097	0	0	0	agre	2	0
0	87	1	23	G097_f_agre_edit	G097	0	0	0	agre	1	1
0	88	1	23	G097_f_agre_edit	G097	0	0	0	agre	3	0
0	90	1	21	G097_f_agre_edit	G097	0	0	0	agre	3	0
0	91	0	23	G097_f_agre_edit	G097	0	0	0	agre	2	0
0	94	1	23	G097_f_agre_edit	G097	0	0	0	agre	3	0
0	95	0	33	G097_f_agre_edit	G097	0	0	0	agre	2	0
0	99	1	39	G097_f_agre_edit	G097	0	0	0	agre	2	0
0	101	0	23	G097_f_agre_edit	G097	0	0	0	agre	2	0
0	102	0	23	G097_f_agre_edit	G097	0	0	0	agre	3	0
0	104	1	29	G097_f_agre_edit	G097	0	0	0	agre	2	0
0	109	0	32	G097_f_agre_edit	G097	0	0	0	agre	3	0
0	111	1	26	G097_f_agre_edit	G097	0	0	0	agre	2	0
0	112	0	25	G097_f_agre_edit	G097	0	0	0	agre	2	0
0	119	0	27	G097_f_agre_edit	G097	0	0	0	agre	3	0
0	122	0	23	G097_f_agre_edit	G097	0	0	0	agre	2	0
0	123	1	30	G097_f_agre_edit	G097	0	0	0	agre	2	0
0	125	0	23	G097_f_agre_edit	G097	0	0	0	agre	3	0
0	130	1	37	G097_f_agre_edit	G097	0	0	0	agre	3	0
0	135	1	26	G097_f_agre_edit	G097	0	0	0	agre	3	0
0	4	0	24	G098_f_agre_edit	G098	0	0	0	agre	1	1
0	6	0	19	G098_f_agre_edit	G098	0	0	0	agre	1	1
0	8	1	38	G098_f_agre_edit	G098	0	0	0	agre	2	0
0	11	1	26	G098_f_agre_edit	G098	0	0	0	agre	1	1
0	14	1	23	G098_f_agre_edit	G098	0	0	0	agre	2	0
0	17	0	47	G098_f_agre_edit	G098	0	0	0	agre	2	0
0	18	1	23	G098_f_agre_edit	G098	0	0	0	agre	1	1
0	20	0	24	G098_f_agre_edit	G098	0	0	0	agre	1	1
0	21	0	40	G098_f_agre_edit	G098	0	0	0	agre	2	0
0	23	1	24	G098_f_agre_edit	G098	0	0	0	agre	1	1
0	26	1	23	G098_f_agre_edit	G098	0	0	0	agre	2	0
0	27	1	49	G098_f_agre_edit	G098	0	0	0	agre	1	1
0	29	0	22	G098_f_agre_edit	G098	0	0	0	agre	1	1
0	32	0	39	G098_f_agre_edit	G098	0	0	0	agre	2	0
0	36	0	21	G098_f_agre_edit	G098	0	0	0	agre	2	0
0	40	0	22	G098_f_agre_edit	G098	0	0	0	agre	2	0
0	45	1	22	G098_f_agre_edit	G098	0	0	0	agre	2	0
0	47	0	19	G098_f_agre_edit	G098	0	0	0	agre	2	0
0	50	0	21	G098_f_agre_edit	G098	0	0	0	agre	2	0
0	51	0	24	G098_f_agre_edit	G098	0	0	0	agre	2	0
0	56	0	23	G098_f_agre_edit	G098	0	0	0	agre	3	0
0	57	0	21	G098_f_agre_edit	G098	0	0	0	agre	2	0
0	60	1	23	G098_f_agre_edit	G098	0	0	0	agre	2	0
0	61	0	21	G098_f_agre_edit	G098	0	0	0	agre	2	0
0	62	0	20	G098_f_agre_edit	G098	0	0	0	agre	2	0
0	64	1	21	G098_f_agre_edit	G098	0	0	0	agre	2	0
0	69	0	24	G098_f_agre_edit	G098	0	0	0	agre	2	0
0	72	1	26	G098_f_agre_edit	G098	0	0	0	agre	2	0
0	75	0	26	G098_f_agre_edit	G098	0	0	0	agre	2	0
0	77	0	47	G098_f_agre_edit	G098	0	0	0	agre	2	0
0	81	0	32	G098_f_agre_edit	G098	0	0	0	agre	2	0
0	88	1	23	G098_f_agre_edit	G098	0	0	0	agre	2	0
0	91	0	23	G098_f_agre_edit	G098	0	0	0	agre	2	0
0	93	1	23	G098_f_agre_edit	G098	0	0	0	agre	2	0
0	94	1	23	G098_f_agre_edit	G098	0	0	0	agre	2	0
0	96	1	39	G098_f_agre_edit	G098	0	0	0	agre	2	0
0	98	1	37	G098_f_agre_edit	G098	0	0	0	agre	2	0
0	103	0	26	G098_f_agre_edit	G098	0	0	0	agre	2	0
0	104	1	29	G098_f_agre_edit	G098	0	0	0	agre	2	0
0	105	0	24	G098_f_agre_edit	G098	0	0	0	agre	2	0
0	110	0	22	G098_f_agre_edit	G098	0	0	0	agre	1	1
0	112	0	25	G098_f_agre_edit	G098	0	0	0	agre	1	1
0	123	1	30	G098_f_agre_edit	G098	0	0	0	agre	1	1
0	129	1	20	G098_f_agre_edit	G098	0	0	0	agre	2	0
0	133	0	24	G098_f_agre_edit	G098	0	0	0	agre	2	0
0	134	0	25	G098_f_agre_edit	G098	0	0	0	agre	2	0
0	135	1	26	G098_f_agre_edit	G098	0	0	0	agre	2	0
0	1	0	47	G101_m_agre_edit	G101	1	0	0	agre	3	0
0	4	0	24	G101_m_agre_edit	G101	1	0	0	agre	3	0
0	6	0	19	G101_m_agre_edit	G101	1	0	0	agre	3	0
0	7	0	16	G101_m_agre_edit	G101	1	0	0	agre	3	0
0	8	1	38	G101_m_agre_edit	G101	1	0	0	agre	2	0
0	10	0	42	G101_m_agre_edit	G101	1	0	0	agre	2	0
0	11	1	26	G101_m_agre_edit	G101	1	0	0	agre	3	0
0	13	1	54	G101_m_agre_edit	G101	1	0	0	agre	3	0
0	14	1	23	G101_m_agre_edit	G101	1	0	0	agre	2	0
0	16	1	29	G101_m_agre_edit	G101	1	0	0	agre	2	0
0	17	1	51	G101_m_agre_edit	G101	1	0	0	agre	1	1
0	21	0	40	G101_m_agre_edit	G101	1	0	0	agre	2	0
0	25	1	30	G101_m_agre_edit	G101	1	0	0	agre	3	0
0	26	1	23	G101_m_agre_edit	G101	1	0	0	agre	3	0
0	27	1	49	G101_m_agre_edit	G101	1	0	0	agre	3	0
0	36	0	21	G101_m_agre_edit	G101	1	0	0	agre	2	0
0	37	1	21	G101_m_agre_edit	G101	1	0	0	agre	2	0
0	44	1	21	G101_m_agre_edit	G101	1	0	0	agre	3	0
0	47	0	19	G101_m_agre_edit	G101	1	0	0	agre	2	0
0	50	0	21	G101_m_agre_edit	G101	1	0	0	agre	2	0
0	53	1	23	G101_m_agre_edit	G101	1	0	0	agre	3	0
0	57	0	21	G101_m_agre_edit	G101	1	0	0	agre	2	0
0	59	0	51	G101_m_agre_edit	G101	1	0	0	agre	2	0
0	62	0	20	G101_m_agre_edit	G101	1	0	0	agre	2	0
0	65	0	24	G101_m_agre_edit	G101	1	0	0	agre	2	0
0	68	1	28	G101_m_agre_edit	G101	1	0	0	agre	3	0
0	70	0	21	G101_m_agre_edit	G101	1	0	0	agre	3	0
0	74	1	48	G101_m_agre_edit	G101	1	0	0	agre	3	0
0	78	0	24	G101_m_agre_edit	G101	1	0	0	agre	3	0
0	87	1	23	G101_m_agre_edit	G101	1	0	0	agre	2	0
0	89	1	31	G101_m_agre_edit	G101	1	0	0	agre	3	0
0	90	1	21	G101_m_agre_edit	G101	1	0	0	agre	2	0
0	94	1	23	G101_m_agre_edit	G101	1	0	0	agre	3	0
0	96	1	39	G101_m_agre_edit	G101	1	0	0	agre	2	0
0	97	0	22	G101_m_agre_edit	G101	1	0	0	agre	3	0
0	98	1	37	G101_m_agre_edit	G101	1	0	0	agre	3	0
0	99	1	39	G101_m_agre_edit	G101	1	0	0	agre	2	0
0	104	1	29	G101_m_agre_edit	G101	1	0	0	agre	3	0
0	110	0	22	G101_m_agre_edit	G101	1	0	0	agre	2	0
0	120	0	49	G101_m_agre_edit	G101	1	0	0	agre	2	0
0	124	0	20	G101_m_agre_edit	G101	1	0	0	agre	3	0
0	125	0	23	G101_m_agre_edit	G101	1	0	0	agre	3	0
0	126	1	24	G101_m_agre_edit	G101	1	0	0	agre	3	0
0	129	1	20	G101_m_agre_edit	G101	1	0	0	agre	2	0
0	136	1	31	G101_m_agre_edit	G101	1	0	0	agre	2	0
0	138	1	55	G101_m_agre_edit	G101	1	0	0	agre	3	0
0	2	1	50	G102_m_agre_edit	G102	1	0	0	agre	2	0
0	3	0	21	G102_m_agre_edit	G102	1	0	0	agre	1	1
0	7	0	16	G102_m_agre_edit	G102	1	0	0	agre	1	1
0	8	1	38	G102_m_agre_edit	G102	1	0	0	agre	3	0
0	13	1	54	G102_m_agre_edit	G102	1	0	0	agre	2	0
0	16	1	29	G102_m_agre_edit	G102	1	0	0	agre	1	1
0	17	1	51	G102_m_agre_edit	G102	1	0	0	agre	3	0
0	18	1	23	G102_m_agre_edit	G102	1	0	0	agre	2	0
0	21	0	40	G102_m_agre_edit	G102	1	0	0	agre	2	0
0	24	0	27	G102_m_agre_edit	G102	1	0	0	agre	2	0
0	25	1	30	G102_m_agre_edit	G102	1	0	0	agre	2	0
0	32	0	39	G102_m_agre_edit	G102	1	0	0	agre	2	0
0	33	0	52	G102_m_agre_edit	G102	1	0	0	agre	3	0
0	34	1	35	G102_m_agre_edit	G102	1	0	0	agre	2	0
0	35	0	54	G102_m_agre_edit	G102	1	0	0	agre	3	0
0	39	0	22	G102_m_agre_edit	G102	1	0	0	agre	2	0
0	40	0	22	G102_m_agre_edit	G102	1	0	0	agre	2	0
0	44	1	21	G102_m_agre_edit	G102	1	0	0	agre	2	0
0	49	0	34	G102_m_agre_edit	G102	1	0	0	agre	2	0
0	57	0	21	G102_m_agre_edit	G102	1	0	0	agre	3	0
0	64	1	21	G102_m_agre_edit	G102	1	0	0	agre	2	0
0	69	0	24	G102_m_agre_edit	G102	1	0	0	agre	3	0
0	70	0	21	G102_m_agre_edit	G102	1	0	0	agre	2	0
0	75	0	26	G102_m_agre_edit	G102	1	0	0	agre	3	0
0	77	0	47	G102_m_agre_edit	G102	1	0	0	agre	2	0
0	78	0	24	G102_m_agre_edit	G102	1	0	0	agre	3	0
0	79	1	48	G102_m_agre_edit	G102	1	0	0	agre	2	0
0	84	1	20	G102_m_agre_edit	G102	1	0	0	agre	3	0
0	85	0	49	G102_m_agre_edit	G102	1	0	0	agre	2	0
0	89	1	31	G102_m_agre_edit	G102	1	0	0	agre	2	0
0	91	0	23	G102_m_agre_edit	G102	1	0	0	agre	2	0
0	92	0	23	G102_m_agre_edit	G102	1	0	0	agre	3	0
0	93	1	23	G102_m_agre_edit	G102	1	0	0	agre	3	0
0	99	1	39	G102_m_agre_edit	G102	1	0	0	agre	2	0
0	100	0	28	G102_m_agre_edit	G102	1	0	0	agre	2	0
0	108	0	25	G102_m_agre_edit	G102	1	0	0	agre	3	0
0	110	0	22	G102_m_agre_edit	G102	1	0	0	agre	2	0
0	111	1	26	G102_m_agre_edit	G102	1	0	0	agre	2	0
0	112	0	25	G102_m_agre_edit	G102	1	0	0	agre	2	0
0	114	0	46	G102_m_agre_edit	G102	1	0	0	agre	1	1
0	116	0	23	G102_m_agre_edit	G102	1	0	0	agre	2	0
0	118	0	24	G102_m_agre_edit	G102	1	0	0	agre	1	1
0	119	0	27	G102_m_agre_edit	G102	1	0	0	agre	3	0
0	120	0	49	G102_m_agre_edit	G102	1	0	0	agre	2	0
0	123	1	30	G102_m_agre_edit	G102	1	0	0	agre	2	0
0	124	0	20	G102_m_agre_edit	G102	1	0	0	agre	2	0
0	126	1	24	G102_m_agre_edit	G102	1	0	0	agre	2	0
0	129	1	20	G102_m_agre_edit	G102	1	0	0	agre	3	0
0	136	1	31	G102_m_agre_edit	G102	1	0	0	agre	2	0
0	137	1	23	G102_m_agre_edit	G102	1	0	0	agre	2	0
0	138	1	55	G102_m_agre_edit	G102	1	0	0	agre	2	0
0	3	0	21	G011_f_agre_edit	G011	0	0	1	agre	1	1
0	5	0	55	G011_f_agre_edit	G011	0	0	1	agre	3	0
0	6	0	19	G011_f_agre_edit	G011	0	0	1	agre	1	1
0	9	0	35	G011_f_agre_edit	G011	0	0	1	agre	1	1
0	11	1	26	G011_f_agre_edit	G011	0	0	1	agre	1	1
0	12	1	25	G011_f_agre_edit	G011	0	0	1	agre	2	0
0	22	0	25	G011_f_agre_edit	G011	0	0	1	agre	1	1
0	23	1	24	G011_f_agre_edit	G011	0	0	1	agre	2	0
0	24	0	27	G011_f_agre_edit	G011	0	0	1	agre	2	0
0	25	1	30	G011_f_agre_edit	G011	0	0	1	agre	1	1
0	33	0	52	G011_f_agre_edit	G011	0	0	1	agre	1	1
0	35	0	54	G011_f_agre_edit	G011	0	0	1	agre	1	1
0	40	0	22	G011_f_agre_edit	G011	0	0	1	agre	1	1
0	41	0	19	G011_f_agre_edit	G011	0	0	1	agre	1	1
0	42	0	19	G011_f_agre_edit	G011	0	0	1	agre	3	0
0	44	1	21	G011_f_agre_edit	G011	0	0	1	agre	2	0
0	45	1	22	G011_f_agre_edit	G011	0	0	1	agre	1	1
0	46	0	21	G011_f_agre_edit	G011	0	0	1	agre	1	1
0	48	1	23	G011_f_agre_edit	G011	0	0	1	agre	1	1
0	52	1	23	G011_f_agre_edit	G011	0	0	1	agre	1	1
0	53	1	23	G011_f_agre_edit	G011	0	0	1	agre	3	0
0	68	1	28	G011_f_agre_edit	G011	0	0	1	agre	1	1
0	69	0	24	G011_f_agre_edit	G011	0	0	1	agre	1	1
0	75	0	26	G011_f_agre_edit	G011	0	0	1	agre	1	1
0	78	0	24	G011_f_agre_edit	G011	0	0	1	agre	1	1
0	82	0	20	G011_f_agre_edit	G011	0	0	1	agre	1	1
0	84	1	20	G011_f_agre_edit	G011	0	0	1	agre	1	1
0	98	1	37	G011_f_agre_edit	G011	0	0	1	agre	1	1
0	102	0	23	G011_f_agre_edit	G011	0	0	1	agre	2	0
0	105	0	24	G011_f_agre_edit	G011	0	0	1	agre	1	1
0	109	0	32	G011_f_agre_edit	G011	0	0	1	agre	1	1
0	114	0	46	G011_f_agre_edit	G011	0	0	1	agre	1	1
0	118	0	24	G011_f_agre_edit	G011	0	0	1	agre	1	1
0	119	0	27	G011_f_agre_edit	G011	0	0	1	agre	2	0
0	120	0	49	G011_f_agre_edit	G011	0	0	1	agre	2	0
0	125	0	23	G011_f_agre_edit	G011	0	0	1	agre	1	1
0	129	1	20	G011_f_agre_edit	G011	0	0	1	agre	1	1
0	130	1	37	G011_f_agre_edit	G011	0	0	1	agre	1	1
0	131	1	39	G011_f_agre_edit	G011	0	0	1	agre	1	1
0	132	0	48	G011_f_agre_edit	G011	0	0	1	agre	2	0
0	135	1	26	G011_f_agre_edit	G011	0	0	1	agre	2	0
0	1	0	47	G025_f_agre_edit	G025	0	0	1	agre	2	0
0	4	0	24	G025_f_agre_edit	G025	0	0	1	agre	2	0
0	6	0	19	G025_f_agre_edit	G025	0	0	1	agre	3	0
0	8	1	38	G025_f_agre_edit	G025	0	0	1	agre	2	0
0	19	1	42	G025_f_agre_edit	G025	0	0	1	agre	2	0
0	20	0	24	G025_f_agre_edit	G025	0	0	1	agre	2	0
0	22	0	25	G025_f_agre_edit	G025	0	0	1	agre	1	1
0	25	1	30	G025_f_agre_edit	G025	0	0	1	agre	2	0
0	27	1	49	G025_f_agre_edit	G025	0	0	1	agre	2	0
0	29	0	22	G025_f_agre_edit	G025	0	0	1	agre	1	1
0	32	0	39	G025_f_agre_edit	G025	0	0	1	agre	1	1
0	33	0	52	G025_f_agre_edit	G025	0	0	1	agre	3	0
0	34	1	35	G025_f_agre_edit	G025	0	0	1	agre	2	0
0	35	0	54	G025_f_agre_edit	G025	0	0	1	agre	2	0
0	38	0	20	G025_f_agre_edit	G025	0	0	1	agre	2	0
0	39	0	22	G025_f_agre_edit	G025	0	0	1	agre	2	0
0	42	0	19	G025_f_agre_edit	G025	0	0	1	agre	3	0
0	44	1	21	G025_f_agre_edit	G025	0	0	1	agre	2	0
0	45	1	22	G025_f_agre_edit	G025	0	0	1	agre	3	0
0	46	0	21	G025_f_agre_edit	G025	0	0	1	agre	2	0
0	48	1	23	G025_f_agre_edit	G025	0	0	1	agre	2	0
0	49	0	34	G025_f_agre_edit	G025	0	0	1	agre	2	0
0	52	1	23	G025_f_agre_edit	G025	0	0	1	agre	3	0
0	55	0	20	G025_f_agre_edit	G025	0	0	1	agre	2	0
0	58	1	27	G025_f_agre_edit	G025	0	0	1	agre	2	0
0	59	0	51	G025_f_agre_edit	G025	0	0	1	agre	2	0
0	60	1	23	G025_f_agre_edit	G025	0	0	1	agre	2	0
0	64	1	21	G025_f_agre_edit	G025	0	0	1	agre	1	1
0	65	0	24	G025_f_agre_edit	G025	0	0	1	agre	2	0
0	66	0	23	G025_f_agre_edit	G025	0	0	1	agre	3	0
0	69	0	24	G025_f_agre_edit	G025	0	0	1	agre	1	1
0	72	1	26	G025_f_agre_edit	G025	0	0	1	agre	2	0
0	73	0	37	G025_f_agre_edit	G025	0	0	1	agre	1	1
0	75	0	26	G025_f_agre_edit	G025	0	0	1	agre	2	0
0	76	1	18	G025_f_agre_edit	G025	0	0	1	agre	2	0
0	78	0	24	G025_f_agre_edit	G025	0	0	1	agre	2	0
0	83	0	19	G025_f_agre_edit	G025	0	0	1	agre	3	0
0	91	0	23	G025_f_agre_edit	G025	0	0	1	agre	2	0
0	96	1	39	G025_f_agre_edit	G025	0	0	1	agre	1	1
0	97	0	22	G025_f_agre_edit	G025	0	0	1	agre	2	0
0	104	1	29	G025_f_agre_edit	G025	0	0	1	agre	2	0
0	108	0	25	G025_f_agre_edit	G025	0	0	1	agre	2	0
0	109	0	32	G025_f_agre_edit	G025	0	0	1	agre	3	0
0	114	0	46	G025_f_agre_edit	G025	0	0	1	agre	2	0
0	115	1	24	G025_f_agre_edit	G025	0	0	1	agre	2	0
0	117	0	23	G025_f_agre_edit	G025	0	0	1	agre	2	0
0	119	0	27	G025_f_agre_edit	G025	0	0	1	agre	1	1
0	121	1	46	G025_f_agre_edit	G025	0	0	1	agre	2	0
0	125	0	23	G025_f_agre_edit	G025	0	0	1	agre	2	0
0	129	1	20	G025_f_agre_edit	G025	0	0	1	agre	1	1
0	130	1	37	G025_f_agre_edit	G025	0	0	1	agre	2	0
0	133	0	24	G025_f_agre_edit	G025	0	0	1	agre	2	0
0	3	0	21	G029_f_agre_edit	G029	0	0	1	agre	1	1
0	4	0	24	G029_f_agre_edit	G029	0	0	1	agre	3	0
0	8	1	38	G029_f_agre_edit	G029	0	0	1	agre	2	0
0	11	1	26	G029_f_agre_edit	G029	0	0	1	agre	2	0
0	14	1	23	G029_f_agre_edit	G029	0	0	1	agre	2	0
0	16	1	29	G029_f_agre_edit	G029	0	0	1	agre	2	0
0	18	1	23	G029_f_agre_edit	G029	0	0	1	agre	3	0
0	26	1	23	G029_f_agre_edit	G029	0	0	1	agre	3	0
0	27	1	49	G029_f_agre_edit	G029	0	0	1	agre	2	0
0	31	0	23	G029_f_agre_edit	G029	0	0	1	agre	2	0
0	37	1	21	G029_f_agre_edit	G029	0	0	1	agre	3	0
0	38	0	20	G029_f_agre_edit	G029	0	0	1	agre	3	0
0	50	0	21	G029_f_agre_edit	G029	0	0	1	agre	3	0
0	54	1	22	G029_f_agre_edit	G029	0	0	1	agre	3	0
0	57	0	21	G029_f_agre_edit	G029	0	0	1	agre	3	0
0	58	1	27	G029_f_agre_edit	G029	0	0	1	agre	2	0
0	61	0	21	G029_f_agre_edit	G029	0	0	1	agre	3	0
0	70	0	21	G029_f_agre_edit	G029	0	0	1	agre	2	0
0	72	1	26	G029_f_agre_edit	G029	0	0	1	agre	3	0
0	75	0	26	G029_f_agre_edit	G029	0	0	1	agre	1	1
0	76	1	18	G029_f_agre_edit	G029	0	0	1	agre	3	0
0	78	0	24	G029_f_agre_edit	G029	0	0	1	agre	2	0
0	80	1	38	G029_f_agre_edit	G029	0	0	1	agre	3	0
0	81	0	32	G029_f_agre_edit	G029	0	0	1	agre	3	0
0	85	0	49	G029_f_agre_edit	G029	0	0	1	agre	3	0
0	88	1	23	G029_f_agre_edit	G029	0	0	1	agre	1	1
0	90	1	21	G029_f_agre_edit	G029	0	0	1	agre	2	0
0	102	0	23	G029_f_agre_edit	G029	0	0	1	agre	3	0
0	103	0	26	G029_f_agre_edit	G029	0	0	1	agre	2	0
0	104	1	29	G029_f_agre_edit	G029	0	0	1	agre	3	0
0	106	0	21	G029_f_agre_edit	G029	0	0	1	agre	3	0
0	107	0	38	G029_f_agre_edit	G029	0	0	1	agre	3	0
0	112	0	25	G029_f_agre_edit	G029	0	0	1	agre	3	0
0	116	0	23	G029_f_agre_edit	G029	0	0	1	agre	1	1
0	124	0	20	G029_f_agre_edit	G029	0	0	1	agre	3	0
0	126	1	24	G029_f_agre_edit	G029	0	0	1	agre	3	0
0	128	0	23	G029_f_agre_edit	G029	0	0	1	agre	3	0
0	130	1	37	G029_f_agre_edit	G029	0	0	1	agre	2	0
0	132	0	48	G029_f_agre_edit	G029	0	0	1	agre	3	0
0	133	0	24	G029_f_agre_edit	G029	0	0	1	agre	1	1
0	135	1	26	G029_f_agre_edit	G029	0	0	1	agre	3	0
0	138	1	55	G029_f_agre_edit	G029	0	0	1	agre	2	0
0	1	0	47	G031_f_agre_edit	G031	0	0	1	agre	1	1
0	2	1	50	G031_f_agre_edit	G031	0	0	1	agre	2	0
0	3	0	21	G031_f_agre_edit	G031	0	0	1	agre	3	0
0	6	0	19	G031_f_agre_edit	G031	0	0	1	agre	1	1
0	13	1	54	G031_f_agre_edit	G031	0	0	1	agre	2	0
0	15	0	52	G031_f_agre_edit	G031	0	0	1	agre	1	1
0	19	1	42	G031_f_agre_edit	G031	0	0	1	agre	1	1
0	25	1	30	G031_f_agre_edit	G031	0	0	1	agre	2	0
0	27	1	49	G031_f_agre_edit	G031	0	0	1	agre	2	0
0	35	0	54	G031_f_agre_edit	G031	0	0	1	agre	2	0
0	38	0	20	G031_f_agre_edit	G031	0	0	1	agre	1	1
0	39	0	22	G031_f_agre_edit	G031	0	0	1	agre	1	1
0	44	1	21	G031_f_agre_edit	G031	0	0	1	agre	2	0
0	45	1	22	G031_f_agre_edit	G031	0	0	1	agre	3	0
0	48	1	23	G031_f_agre_edit	G031	0	0	1	agre	1	1
0	49	0	34	G031_f_agre_edit	G031	0	0	1	agre	1	1
0	50	0	21	G031_f_agre_edit	G031	0	0	1	agre	3	0
0	52	1	23	G031_f_agre_edit	G031	0	0	1	agre	3	0
0	55	0	20	G031_f_agre_edit	G031	0	0	1	agre	3	0
0	57	0	21	G031_f_agre_edit	G031	0	0	1	agre	1	1
0	59	0	51	G031_f_agre_edit	G031	0	0	1	agre	1	1
0	62	0	20	G031_f_agre_edit	G031	0	0	1	agre	3	0
0	66	0	23	G031_f_agre_edit	G031	0	0	1	agre	2	0
0	69	0	24	G031_f_agre_edit	G031	0	0	1	agre	1	1
0	73	0	37	G031_f_agre_edit	G031	0	0	1	agre	1	1
0	77	0	47	G031_f_agre_edit	G031	0	0	1	agre	1	1
0	84	1	20	G031_f_agre_edit	G031	0	0	1	agre	2	0
0	85	0	49	G031_f_agre_edit	G031	0	0	1	agre	1	1
0	88	1	23	G031_f_agre_edit	G031	0	0	1	agre	1	1
0	92	0	23	G031_f_agre_edit	G031	0	0	1	agre	1	1
0	95	0	33	G031_f_agre_edit	G031	0	0	1	agre	2	0
0	102	0	23	G031_f_agre_edit	G031	0	0	1	agre	2	0
0	105	0	24	G031_f_agre_edit	G031	0	0	1	agre	3	0
0	107	0	38	G031_f_agre_edit	G031	0	0	1	agre	3	0
0	109	0	32	G031_f_agre_edit	G031	0	0	1	agre	3	0
0	110	0	22	G031_f_agre_edit	G031	0	0	1	agre	1	1
0	113	1	39	G031_f_agre_edit	G031	0	0	1	agre	2	0
0	114	0	46	G031_f_agre_edit	G031	0	0	1	agre	1	1
0	117	0	23	G031_f_agre_edit	G031	0	0	1	agre	1	1
0	118	0	24	G031_f_agre_edit	G031	0	0	1	agre	1	1
0	122	0	23	G031_f_agre_edit	G031	0	0	1	agre	1	1
0	128	0	23	G031_f_agre_edit	G031	0	0	1	agre	3	0
0	129	1	20	G031_f_agre_edit	G031	0	0	1	agre	1	1
0	131	1	39	G031_f_agre_edit	G031	0	0	1	agre	3	0
0	132	0	48	G031_f_agre_edit	G031	0	0	1	agre	1	1
0	1	0	47	G039_f_agre_edit	G039	0	0	1	agre	2	0
0	2	1	50	G039_f_agre_edit	G039	0	0	1	agre	2	0
0	11	1	26	G039_f_agre_edit	G039	0	0	1	agre	3	0
0	13	1	54	G039_f_agre_edit	G039	0	0	1	agre	2	0
0	19	1	42	G039_f_agre_edit	G039	0	0	1	agre	1	1
0	20	0	24	G039_f_agre_edit	G039	0	0	1	agre	2	0
0	21	0	40	G039_f_agre_edit	G039	0	0	1	agre	1	1
0	25	1	30	G039_f_agre_edit	G039	0	0	1	agre	2	0
0	30	0	23	G039_f_agre_edit	G039	0	0	1	agre	2	0
0	33	0	52	G039_f_agre_edit	G039	0	0	1	agre	2	0
0	38	0	20	G039_f_agre_edit	G039	0	0	1	agre	2	0
0	40	0	22	G039_f_agre_edit	G039	0	0	1	agre	3	0
0	43	0	35	G039_f_agre_edit	G039	0	0	1	agre	2	0
0	45	1	22	G039_f_agre_edit	G039	0	0	1	agre	2	0
0	51	0	24	G039_f_agre_edit	G039	0	0	1	agre	2	0
0	52	1	23	G039_f_agre_edit	G039	0	0	1	agre	3	0
0	53	1	23	G039_f_agre_edit	G039	0	0	1	agre	2	0
0	56	0	23	G039_f_agre_edit	G039	0	0	1	agre	2	0
0	57	0	21	G039_f_agre_edit	G039	0	0	1	agre	2	0
0	68	1	28	G039_f_agre_edit	G039	0	0	1	agre	2	0
0	79	1	48	G039_f_agre_edit	G039	0	0	1	agre	2	0
0	80	1	38	G039_f_agre_edit	G039	0	0	1	agre	2	0
0	81	0	32	G039_f_agre_edit	G039	0	0	1	agre	2	0
0	82	0	20	G039_f_agre_edit	G039	0	0	1	agre	3	0
0	87	1	23	G039_f_agre_edit	G039	0	0	1	agre	2	0
0	89	1	31	G039_f_agre_edit	G039	0	0	1	agre	2	0
0	92	0	23	G039_f_agre_edit	G039	0	0	1	agre	2	0
0	95	0	33	G039_f_agre_edit	G039	0	0	1	agre	3	0
0	99	1	39	G039_f_agre_edit	G039	0	0	1	agre	3	0
0	100	0	28	G039_f_agre_edit	G039	0	0	1	agre	2	0
0	101	0	23	G039_f_agre_edit	G039	0	0	1	agre	2	0
0	108	0	25	G039_f_agre_edit	G039	0	0	1	agre	3	0
0	109	0	32	G039_f_agre_edit	G039	0	0	1	agre	2	0
0	110	0	22	G039_f_agre_edit	G039	0	0	1	agre	2	0
0	111	1	26	G039_f_agre_edit	G039	0	0	1	agre	2	0
0	112	0	25	G039_f_agre_edit	G039	0	0	1	agre	1	1
0	113	1	39	G039_f_agre_edit	G039	0	0	1	agre	2	0
0	114	0	46	G039_f_agre_edit	G039	0	0	1	agre	2	0
0	120	0	49	G039_f_agre_edit	G039	0	0	1	agre	3	0
0	122	0	23	G039_f_agre_edit	G039	0	0	1	agre	2	0
0	126	1	24	G039_f_agre_edit	G039	0	0	1	agre	3	0
0	133	0	24	G039_f_agre_edit	G039	0	0	1	agre	3	0
0	134	0	25	G039_f_agre_edit	G039	0	0	1	agre	2	0
0	135	1	26	G039_f_agre_edit	G039	0	0	1	agre	2	0
0	2	1	50	G040_f_agre_edit	G040	0	0	1	agre	3	0
0	6	0	19	G040_f_agre_edit	G040	0	0	1	agre	1	1
0	10	0	42	G040_f_agre_edit	G040	0	0	1	agre	1	1
0	11	1	26	G040_f_agre_edit	G040	0	0	1	agre	2	0
0	18	1	23	G040_f_agre_edit	G040	0	0	1	agre	1	1
0	20	0	24	G040_f_agre_edit	G040	0	0	1	agre	1	1
0	25	1	30	G040_f_agre_edit	G040	0	0	1	agre	2	0
0	27	1	49	G040_f_agre_edit	G040	0	0	1	agre	1	1
0	30	0	23	G040_f_agre_edit	G040	0	0	1	agre	3	0
0	37	1	21	G040_f_agre_edit	G040	0	0	1	agre	3	0
0	46	0	21	G040_f_agre_edit	G040	0	0	1	agre	1	1
0	47	0	19	G040_f_agre_edit	G040	0	0	1	agre	2	0
0	48	1	23	G040_f_agre_edit	G040	0	0	1	agre	2	0
0	63	0	23	G040_f_agre_edit	G040	0	0	1	agre	3	0
0	64	1	21	G040_f_agre_edit	G040	0	0	1	agre	2	0
0	70	0	21	G040_f_agre_edit	G040	0	0	1	agre	3	0
0	73	0	37	G040_f_agre_edit	G040	0	0	1	agre	2	0
0	74	1	48	G040_f_agre_edit	G040	0	0	1	agre	2	0
0	77	0	47	G040_f_agre_edit	G040	0	0	1	agre	2	0
0	82	0	20	G040_f_agre_edit	G040	0	0	1	agre	3	0
0	83	0	19	G040_f_agre_edit	G040	0	0	1	agre	2	0
0	86	1	27	G040_f_agre_edit	G040	0	0	1	agre	2	0
0	97	0	22	G040_f_agre_edit	G040	0	0	1	agre	3	0
0	101	0	23	G040_f_agre_edit	G040	0	0	1	agre	2	0
0	104	1	29	G040_f_agre_edit	G040	0	0	1	agre	2	0
0	106	0	21	G040_f_agre_edit	G040	0	0	1	agre	3	0
0	107	0	38	G040_f_agre_edit	G040	0	0	1	agre	2	0
0	115	1	24	G040_f_agre_edit	G040	0	0	1	agre	3	0
0	117	0	23	G040_f_agre_edit	G040	0	0	1	agre	2	0
0	124	0	20	G040_f_agre_edit	G040	0	0	1	agre	2	0
0	127	0	21	G040_f_agre_edit	G040	0	0	1	agre	2	0
0	130	1	37	G040_f_agre_edit	G040	0	0	1	agre	1	1
0	133	0	24	G040_f_agre_edit	G040	0	0	1	agre	2	0
0	136	1	31	G040_f_agre_edit	G040	0	0	1	agre	3	0
0	138	1	55	G040_f_agre_edit	G040	0	0	1	agre	2	0
0	1	0	47	G041_m_agre_edit	G041	1	0	1	agre	3	0
0	7	0	16	G041_m_agre_edit	G041	1	0	1	agre	2	0
0	9	0	35	G041_m_agre_edit	G041	1	0	1	agre	3	0
0	10	0	42	G041_m_agre_edit	G041	1	0	1	agre	3	0
0	12	1	25	G041_m_agre_edit	G041	1	0	1	agre	2	0
0	15	0	52	G041_m_agre_edit	G041	1	0	1	agre	3	0
0	20	0	24	G041_m_agre_edit	G041	1	0	1	agre	3	0
0	24	0	27	G041_m_agre_edit	G041	1	0	1	agre	3	0
0	26	1	23	G041_m_agre_edit	G041	1	0	1	agre	2	0
0	28	0	24	G041_m_agre_edit	G041	1	0	1	agre	2	0
0	29	0	22	G041_m_agre_edit	G041	1	0	1	agre	3	0
0	34	1	35	G041_m_agre_edit	G041	1	0	1	agre	2	0
0	36	0	21	G041_m_agre_edit	G041	1	0	1	agre	1	1
0	37	1	21	G041_m_agre_edit	G041	1	0	1	agre	3	0
0	38	0	20	G041_m_agre_edit	G041	1	0	1	agre	3	0
0	42	0	19	G041_m_agre_edit	G041	1	0	1	agre	3	0
0	45	1	22	G041_m_agre_edit	G041	1	0	1	agre	2	0
0	46	0	21	G041_m_agre_edit	G041	1	0	1	agre	2	0
0	49	0	34	G041_m_agre_edit	G041	1	0	1	agre	2	0
0	57	0	21	G041_m_agre_edit	G041	1	0	1	agre	2	0
0	59	0	51	G041_m_agre_edit	G041	1	0	1	agre	2	0
0	65	0	24	G041_m_agre_edit	G041	1	0	1	agre	2	0
0	73	0	37	G041_m_agre_edit	G041	1	0	1	agre	2	0
0	74	1	48	G041_m_agre_edit	G041	1	0	1	agre	2	0
0	77	0	47	G041_m_agre_edit	G041	1	0	1	agre	3	0
0	80	1	38	G041_m_agre_edit	G041	1	0	1	agre	2	0
0	84	1	20	G041_m_agre_edit	G041	1	0	1	agre	3	0
0	86	1	27	G041_m_agre_edit	G041	1	0	1	agre	3	0
0	100	0	28	G041_m_agre_edit	G041	1	0	1	agre	2	0
0	104	1	29	G041_m_agre_edit	G041	1	0	1	agre	2	0
0	105	0	24	G041_m_agre_edit	G041	1	0	1	agre	2	0
0	106	0	21	G041_m_agre_edit	G041	1	0	1	agre	3	0
0	108	0	25	G041_m_agre_edit	G041	1	0	1	agre	2	0
0	109	0	32	G041_m_agre_edit	G041	1	0	1	agre	2	0
0	111	1	26	G041_m_agre_edit	G041	1	0	1	agre	2	0
0	112	0	25	G041_m_agre_edit	G041	1	0	1	agre	2	0
0	116	0	23	G041_m_agre_edit	G041	1	0	1	agre	2	0
0	118	0	24	G041_m_agre_edit	G041	1	0	1	agre	3	0
0	121	1	46	G041_m_agre_edit	G041	1	0	1	agre	2	0
0	123	1	30	G041_m_agre_edit	G041	1	0	1	agre	3	0
0	124	0	20	G041_m_agre_edit	G041	1	0	1	agre	3	0
0	127	0	21	G041_m_agre_edit	G041	1	0	1	agre	2	0
0	2	1	50	G042_m_agre_edit	G042	1	0	1	agre	1	1
0	3	0	21	G042_m_agre_edit	G042	1	0	1	agre	3	0
0	5	0	55	G042_m_agre_edit	G042	1	0	1	agre	1	1
0	14	1	23	G042_m_agre_edit	G042	1	0	1	agre	3	0
0	25	1	30	G042_m_agre_edit	G042	1	0	1	agre	3	0
0	30	0	23	G042_m_agre_edit	G042	1	0	1	agre	3	0
0	32	0	39	G042_m_agre_edit	G042	1	0	1	agre	1	1
0	34	1	35	G042_m_agre_edit	G042	1	0	1	agre	3	0
0	38	0	20	G042_m_agre_edit	G042	1	0	1	agre	2	0
0	42	0	19	G042_m_agre_edit	G042	1	0	1	agre	3	0
0	47	0	19	G042_m_agre_edit	G042	1	0	1	agre	2	0
0	48	1	23	G042_m_agre_edit	G042	1	0	1	agre	3	0
0	50	0	21	G042_m_agre_edit	G042	1	0	1	agre	3	0
0	52	1	23	G042_m_agre_edit	G042	1	0	1	agre	3	0
0	56	0	23	G042_m_agre_edit	G042	1	0	1	agre	3	0
0	65	0	24	G042_m_agre_edit	G042	1	0	1	agre	2	0
0	66	0	23	G042_m_agre_edit	G042	1	0	1	agre	2	0
0	74	1	48	G042_m_agre_edit	G042	1	0	1	agre	3	0
0	75	0	26	G042_m_agre_edit	G042	1	0	1	agre	1	1
0	76	1	18	G042_m_agre_edit	G042	1	0	1	agre	1	1
0	78	0	24	G042_m_agre_edit	G042	1	0	1	agre	3	0
0	86	1	27	G042_m_agre_edit	G042	1	0	1	agre	2	0
0	91	0	23	G042_m_agre_edit	G042	1	0	1	agre	1	1
0	94	1	23	G042_m_agre_edit	G042	1	0	1	agre	2	0
0	95	0	33	G042_m_agre_edit	G042	1	0	1	agre	1	1
0	98	1	37	G042_m_agre_edit	G042	1	0	1	agre	1	1
0	108	0	25	G042_m_agre_edit	G042	1	0	1	agre	3	0
0	114	0	46	G042_m_agre_edit	G042	1	0	1	agre	3	0
0	116	0	23	G042_m_agre_edit	G042	1	0	1	agre	1	1
0	118	0	24	G042_m_agre_edit	G042	1	0	1	agre	2	0
0	121	1	46	G042_m_agre_edit	G042	1	0	1	agre	2	0
0	125	0	23	G042_m_agre_edit	G042	1	0	1	agre	2	0
0	127	0	21	G042_m_agre_edit	G042	1	0	1	agre	3	0
0	130	1	37	G042_m_agre_edit	G042	1	0	1	agre	1	1
0	6	0	19	G043_m_agre_edit	G043	1	0	1	agre	3	0
0	7	0	16	G043_m_agre_edit	G043	1	0	1	agre	3	0
0	9	0	35	G043_m_agre_edit	G043	1	0	1	agre	3	0
0	11	1	26	G043_m_agre_edit	G043	1	0	1	agre	3	0
0	14	1	23	G043_m_agre_edit	G043	1	0	1	agre	3	0
0	17	1	51	G043_m_agre_edit	G043	1	0	1	agre	2	0
0	20	0	24	G043_m_agre_edit	G043	1	0	1	agre	1	1
0	23	1	24	G043_m_agre_edit	G043	1	0	1	agre	2	0
0	24	0	27	G043_m_agre_edit	G043	1	0	1	agre	2	0
0	26	1	23	G043_m_agre_edit	G043	1	0	1	agre	3	0
0	31	0	23	G043_m_agre_edit	G043	1	0	1	agre	3	0
0	32	0	39	G043_m_agre_edit	G043	1	0	1	agre	3	0
0	33	0	52	G043_m_agre_edit	G043	1	0	1	agre	2	0
0	35	0	54	G043_m_agre_edit	G043	1	0	1	agre	3	0
0	42	0	19	G043_m_agre_edit	G043	1	0	1	agre	2	0
0	43	0	35	G043_m_agre_edit	G043	1	0	1	agre	3	0
0	46	0	21	G043_m_agre_edit	G043	1	0	1	agre	3	0
0	54	1	22	G043_m_agre_edit	G043	1	0	1	agre	2	0
0	56	0	23	G043_m_agre_edit	G043	1	0	1	agre	3	0
0	57	0	21	G043_m_agre_edit	G043	1	0	1	agre	3	0
0	61	0	21	G043_m_agre_edit	G043	1	0	1	agre	1	1
0	62	0	20	G043_m_agre_edit	G043	1	0	1	agre	3	0
0	63	0	23	G043_m_agre_edit	G043	1	0	1	agre	3	0
0	67	0	23	G043_m_agre_edit	G043	1	0	1	agre	2	0
0	69	0	24	G043_m_agre_edit	G043	1	0	1	agre	3	0
0	71	1	24	G043_m_agre_edit	G043	1	0	1	agre	3	0
0	73	0	37	G043_m_agre_edit	G043	1	0	1	agre	3	0
0	76	1	18	G043_m_agre_edit	G043	1	0	1	agre	3	0
0	81	0	32	G043_m_agre_edit	G043	1	0	1	agre	3	0
0	87	1	23	G043_m_agre_edit	G043	1	0	1	agre	3	0
0	92	0	23	G043_m_agre_edit	G043	1	0	1	agre	3	0
0	93	1	23	G043_m_agre_edit	G043	1	0	1	agre	3	0
0	98	1	37	G043_m_agre_edit	G043	1	0	1	agre	3	0
0	100	0	28	G043_m_agre_edit	G043	1	0	1	agre	3	0
0	102	0	23	G043_m_agre_edit	G043	1	0	1	agre	2	0
0	106	0	21	G043_m_agre_edit	G043	1	0	1	agre	3	0
0	110	0	22	G043_m_agre_edit	G043	1	0	1	agre	3	0
0	117	0	23	G043_m_agre_edit	G043	1	0	1	agre	3	0
0	120	0	49	G043_m_agre_edit	G043	1	0	1	agre	3	0
0	121	1	46	G043_m_agre_edit	G043	1	0	1	agre	1	1
0	128	0	23	G043_m_agre_edit	G043	1	0	1	agre	3	0
0	131	1	39	G043_m_agre_edit	G043	1	0	1	agre	3	0
0	135	1	26	G043_m_agre_edit	G043	1	0	1	agre	2	0
0	2	1	50	G044_f_agre_edit	G044	0	0	1	agre	1	1
0	3	0	21	G044_f_agre_edit	G044	0	0	1	agre	1	1
0	8	1	38	G044_f_agre_edit	G044	0	0	1	agre	1	1
0	10	0	42	G044_f_agre_edit	G044	0	0	1	agre	1	1
0	11	1	26	G044_f_agre_edit	G044	0	0	1	agre	1	1
0	17	0	47	G044_f_agre_edit	G044	0	0	1	agre	1	1
0	18	1	23	G044_f_agre_edit	G044	0	0	1	agre	3	0
0	21	0	40	G044_f_agre_edit	G044	0	0	1	agre	1	1
0	22	0	25	G044_f_agre_edit	G044	0	0	1	agre	2	0
0	23	1	24	G044_f_agre_edit	G044	0	0	1	agre	1	1
0	26	1	23	G044_f_agre_edit	G044	0	0	1	agre	1	1
0	29	0	22	G044_f_agre_edit	G044	0	0	1	agre	3	0
0	35	0	54	G044_f_agre_edit	G044	0	0	1	agre	1	1
0	38	0	20	G044_f_agre_edit	G044	0	0	1	agre	1	1
0	39	0	22	G044_f_agre_edit	G044	0	0	1	agre	3	0
0	40	0	22	G044_f_agre_edit	G044	0	0	1	agre	1	1
0	54	1	22	G044_f_agre_edit	G044	0	0	1	agre	1	1
0	55	0	20	G044_f_agre_edit	G044	0	0	1	agre	2	0
0	65	0	24	G044_f_agre_edit	G044	0	0	1	agre	3	0
0	68	1	28	G044_f_agre_edit	G044	0	0	1	agre	1	1
0	72	1	26	G044_f_agre_edit	G044	0	0	1	agre	3	0
0	76	1	18	G044_f_agre_edit	G044	0	0	1	agre	1	1
0	81	0	32	G044_f_agre_edit	G044	0	0	1	agre	1	1
0	83	0	19	G044_f_agre_edit	G044	0	0	1	agre	1	1
0	89	1	31	G044_f_agre_edit	G044	0	0	1	agre	1	1
0	102	0	23	G044_f_agre_edit	G044	0	0	1	agre	2	0
0	103	0	26	G044_f_agre_edit	G044	0	0	1	agre	1	1
0	108	0	25	G044_f_agre_edit	G044	0	0	1	agre	1	1
0	110	0	22	G044_f_agre_edit	G044	0	0	1	agre	1	1
0	114	0	46	G044_f_agre_edit	G044	0	0	1	agre	1	1
0	118	0	24	G044_f_agre_edit	G044	0	0	1	agre	1	1
0	119	0	27	G044_f_agre_edit	G044	0	0	1	agre	1	1
0	120	0	49	G044_f_agre_edit	G044	0	0	1	agre	1	1
0	121	1	46	G044_f_agre_edit	G044	0	0	1	agre	1	1
0	122	0	23	G044_f_agre_edit	G044	0	0	1	agre	1	1
0	126	1	24	G044_f_agre_edit	G044	0	0	1	agre	1	1
0	127	0	21	G044_f_agre_edit	G044	0	0	1	agre	1	1
0	131	1	39	G044_f_agre_edit	G044	0	0	1	agre	3	0
0	132	0	48	G044_f_agre_edit	G044	0	0	1	agre	1	1
0	134	0	25	G044_f_agre_edit	G044	0	0	1	agre	3	0
0	1	0	47	G047_f_agre_edit	G047	0	0	1	agre	1	1
0	5	0	55	G047_f_agre_edit	G047	0	0	1	agre	3	0
0	9	0	35	G047_f_agre_edit	G047	0	0	1	agre	3	0
0	15	0	52	G047_f_agre_edit	G047	0	0	1	agre	1	1
0	19	1	42	G047_f_agre_edit	G047	0	0	1	agre	1	1
0	22	0	25	G047_f_agre_edit	G047	0	0	1	agre	3	0
0	32	0	39	G047_f_agre_edit	G047	0	0	1	agre	3	0
0	34	1	35	G047_f_agre_edit	G047	0	0	1	agre	3	0
0	36	0	21	G047_f_agre_edit	G047	0	0	1	agre	3	0
0	38	0	20	G047_f_agre_edit	G047	0	0	1	agre	1	1
0	41	0	19	G047_f_agre_edit	G047	0	0	1	agre	3	0
0	43	0	35	G047_f_agre_edit	G047	0	0	1	agre	3	0
0	46	0	21	G047_f_agre_edit	G047	0	0	1	agre	3	0
0	47	0	19	G047_f_agre_edit	G047	0	0	1	agre	3	0
0	49	0	34	G047_f_agre_edit	G047	0	0	1	agre	3	0
0	52	1	23	G047_f_agre_edit	G047	0	0	1	agre	3	0
0	54	1	22	G047_f_agre_edit	G047	0	0	1	agre	3	0
0	60	1	23	G047_f_agre_edit	G047	0	0	1	agre	1	1
0	62	0	20	G047_f_agre_edit	G047	0	0	1	agre	1	1
0	63	0	23	G047_f_agre_edit	G047	0	0	1	agre	1	1
0	64	1	21	G047_f_agre_edit	G047	0	0	1	agre	3	0
0	65	0	24	G047_f_agre_edit	G047	0	0	1	agre	1	1
0	67	0	23	G047_f_agre_edit	G047	0	0	1	agre	3	0
0	68	1	28	G047_f_agre_edit	G047	0	0	1	agre	3	0
0	69	0	24	G047_f_agre_edit	G047	0	0	1	agre	1	1
0	70	0	21	G047_f_agre_edit	G047	0	0	1	agre	3	0
0	86	1	27	G047_f_agre_edit	G047	0	0	1	agre	3	0
0	93	1	23	G047_f_agre_edit	G047	0	0	1	agre	2	0
0	98	1	37	G047_f_agre_edit	G047	0	0	1	agre	3	0
0	99	1	39	G047_f_agre_edit	G047	0	0	1	agre	3	0
0	100	0	28	G047_f_agre_edit	G047	0	0	1	agre	1	1
0	105	0	24	G047_f_agre_edit	G047	0	0	1	agre	3	0
0	106	0	21	G047_f_agre_edit	G047	0	0	1	agre	3	0
0	107	0	38	G047_f_agre_edit	G047	0	0	1	agre	3	0
0	109	0	32	G047_f_agre_edit	G047	0	0	1	agre	3	0
0	111	1	26	G047_f_agre_edit	G047	0	0	1	agre	3	0
0	112	0	25	G047_f_agre_edit	G047	0	0	1	agre	1	1
0	113	1	39	G047_f_agre_edit	G047	0	0	1	agre	1	1
0	116	0	23	G047_f_agre_edit	G047	0	0	1	agre	1	1
0	118	0	24	G047_f_agre_edit	G047	0	0	1	agre	2	0
0	120	0	49	G047_f_agre_edit	G047	0	0	1	agre	3	0
0	122	0	23	G047_f_agre_edit	G047	0	0	1	agre	3	0
0	124	0	20	G047_f_agre_edit	G047	0	0	1	agre	3	0
0	126	1	24	G047_f_agre_edit	G047	0	0	1	agre	1	1
0	127	0	21	G047_f_agre_edit	G047	0	0	1	agre	3	0
0	131	1	39	G047_f_agre_edit	G047	0	0	1	agre	3	0
0	132	0	48	G047_f_agre_edit	G047	0	0	1	agre	1	1
0	134	0	25	G047_f_agre_edit	G047	0	0	1	agre	2	0
0	136	1	31	G047_f_agre_edit	G047	0	0	1	agre	3	0
0	137	1	23	G047_f_agre_edit	G047	0	0	1	agre	3	0
0	3	0	21	G049_f_agre_edit	G049	0	0	1	agre	2	0
0	7	0	16	G049_f_agre_edit	G049	0	0	1	agre	2	0
0	8	1	38	G049_f_agre_edit	G049	0	0	1	agre	2	0
0	17	1	51	G049_f_agre_edit	G049	0	0	1	agre	2	0
0	21	0	40	G049_f_agre_edit	G049	0	0	1	agre	2	0
0	22	0	25	G049_f_agre_edit	G049	0	0	1	agre	1	1
0	26	1	23	G049_f_agre_edit	G049	0	0	1	agre	1	1
0	31	0	23	G049_f_agre_edit	G049	0	0	1	agre	2	0
0	34	1	35	G049_f_agre_edit	G049	0	0	1	agre	2	0
0	36	0	21	G049_f_agre_edit	G049	0	0	1	agre	1	1
0	47	0	19	G049_f_agre_edit	G049	0	0	1	agre	1	1
0	51	0	24	G049_f_agre_edit	G049	0	0	1	agre	1	1
0	56	0	23	G049_f_agre_edit	G049	0	0	1	agre	2	0
0	59	0	51	G049_f_agre_edit	G049	0	0	1	agre	2	0
0	60	1	23	G049_f_agre_edit	G049	0	0	1	agre	1	1
0	62	0	20	G049_f_agre_edit	G049	0	0	1	agre	2	0
0	64	1	21	G049_f_agre_edit	G049	0	0	1	agre	2	0
0	66	0	23	G049_f_agre_edit	G049	0	0	1	agre	2	0
0	67	0	23	G049_f_agre_edit	G049	0	0	1	agre	2	0
0	76	1	18	G049_f_agre_edit	G049	0	0	1	agre	2	0
0	77	0	47	G049_f_agre_edit	G049	0	0	1	agre	2	0
0	85	0	49	G049_f_agre_edit	G049	0	0	1	agre	2	0
0	89	1	31	G049_f_agre_edit	G049	0	0	1	agre	2	0
0	90	1	21	G049_f_agre_edit	G049	0	0	1	agre	2	0
0	92	0	23	G049_f_agre_edit	G049	0	0	1	agre	2	0
0	93	1	23	G049_f_agre_edit	G049	0	0	1	agre	1	1
0	101	0	23	G049_f_agre_edit	G049	0	0	1	agre	2	0
0	103	0	26	G049_f_agre_edit	G049	0	0	1	agre	1	1
0	104	1	29	G049_f_agre_edit	G049	0	0	1	agre	2	0
0	113	1	39	G049_f_agre_edit	G049	0	0	1	agre	1	1
0	114	0	46	G049_f_agre_edit	G049	0	0	1	agre	3	0
0	123	1	30	G049_f_agre_edit	G049	0	0	1	agre	2	0
0	126	1	24	G049_f_agre_edit	G049	0	0	1	agre	2	0
0	129	1	20	G049_f_agre_edit	G049	0	0	1	agre	2	0
0	134	0	25	G049_f_agre_edit	G049	0	0	1	agre	2	0
0	135	1	26	G049_f_agre_edit	G049	0	0	1	agre	2	0
0	137	1	23	G049_f_agre_edit	G049	0	0	1	agre	2	0
0	138	1	55	G049_f_agre_edit	G049	0	0	1	agre	2	0
0	3	0	21	G050_m_agre_edit	G050	1	0	1	agre	3	0
0	4	0	24	G050_m_agre_edit	G050	1	0	1	agre	1	1
0	12	1	25	G050_m_agre_edit	G050	1	0	1	agre	1	1
0	17	0	47	G050_m_agre_edit	G050	1	0	1	agre	3	0
0	22	0	25	G050_m_agre_edit	G050	1	0	1	agre	3	0
0	24	0	27	G050_m_agre_edit	G050	1	0	1	agre	1	1
0	26	1	23	G050_m_agre_edit	G050	1	0	1	agre	3	0
0	29	0	22	G050_m_agre_edit	G050	1	0	1	agre	3	0
0	33	0	52	G050_m_agre_edit	G050	1	0	1	agre	3	0
0	39	0	22	G050_m_agre_edit	G050	1	0	1	agre	3	0
0	46	0	21	G050_m_agre_edit	G050	1	0	1	agre	3	0
0	51	0	24	G050_m_agre_edit	G050	1	0	1	agre	3	0
0	52	1	23	G050_m_agre_edit	G050	1	0	1	agre	3	0
0	58	1	27	G050_m_agre_edit	G050	1	0	1	agre	3	0
0	60	1	23	G050_m_agre_edit	G050	1	0	1	agre	3	0
0	61	0	21	G050_m_agre_edit	G050	1	0	1	agre	3	0
0	63	0	23	G050_m_agre_edit	G050	1	0	1	agre	3	0
0	66	0	23	G050_m_agre_edit	G050	1	0	1	agre	3	0
0	68	1	28	G050_m_agre_edit	G050	1	0	1	agre	3	0
0	73	0	37	G050_m_agre_edit	G050	1	0	1	agre	3	0
0	75	0	26	G050_m_agre_edit	G050	1	0	1	agre	3	0
0	82	0	20	G050_m_agre_edit	G050	1	0	1	agre	3	0
0	83	0	19	G050_m_agre_edit	G050	1	0	1	agre	1	1
0	86	1	27	G050_m_agre_edit	G050	1	0	1	agre	3	0
0	91	0	23	G050_m_agre_edit	G050	1	0	1	agre	1	1
0	92	0	23	G050_m_agre_edit	G050	1	0	1	agre	3	0
0	94	1	23	G050_m_agre_edit	G050	1	0	1	agre	3	0
0	99	1	39	G050_m_agre_edit	G050	1	0	1	agre	3	0
0	101	0	23	G050_m_agre_edit	G050	1	0	1	agre	1	1
0	102	0	23	G050_m_agre_edit	G050	1	0	1	agre	2	0
0	104	1	29	G050_m_agre_edit	G050	1	0	1	agre	2	0
0	105	0	24	G050_m_agre_edit	G050	1	0	1	agre	3	0
0	108	0	25	G050_m_agre_edit	G050	1	0	1	agre	3	0
0	110	0	22	G050_m_agre_edit	G050	1	0	1	agre	3	0
0	111	1	26	G050_m_agre_edit	G050	1	0	1	agre	3	0
0	113	1	39	G050_m_agre_edit	G050	1	0	1	agre	1	1
0	118	0	24	G050_m_agre_edit	G050	1	0	1	agre	1	1
0	120	0	49	G050_m_agre_edit	G050	1	0	1	agre	3	0
0	123	1	30	G050_m_agre_edit	G050	1	0	1	agre	3	0
0	127	0	21	G050_m_agre_edit	G050	1	0	1	agre	3	0
0	132	0	48	G050_m_agre_edit	G050	1	0	1	agre	3	0
0	133	0	24	G050_m_agre_edit	G050	1	0	1	agre	2	0
0	134	0	25	G050_m_agre_edit	G050	1	0	1	agre	3	0
0	13	1	54	G051_f_agre_edit	G051	0	0	1	agre	1	1
0	16	1	29	G051_f_agre_edit	G051	0	0	1	agre	1	1
0	17	0	47	G051_f_agre_edit	G051	0	0	1	agre	3	0
0	20	0	24	G051_f_agre_edit	G051	0	0	1	agre	2	0
0	23	1	24	G051_f_agre_edit	G051	0	0	1	agre	1	1
0	36	0	21	G051_f_agre_edit	G051	0	0	1	agre	1	1
0	37	1	21	G051_f_agre_edit	G051	0	0	1	agre	1	1
0	41	0	19	G051_f_agre_edit	G051	0	0	1	agre	1	1
0	42	0	19	G051_f_agre_edit	G051	0	0	1	agre	3	0
0	43	0	35	G051_f_agre_edit	G051	0	0	1	agre	1	1
0	44	1	21	G051_f_agre_edit	G051	0	0	1	agre	1	1
0	47	0	19	G051_f_agre_edit	G051	0	0	1	agre	1	1
0	49	0	34	G051_f_agre_edit	G051	0	0	1	agre	1	1
0	52	1	23	G051_f_agre_edit	G051	0	0	1	agre	1	1
0	55	0	20	G051_f_agre_edit	G051	0	0	1	agre	1	1
0	56	0	23	G051_f_agre_edit	G051	0	0	1	agre	1	1
0	59	0	51	G051_f_agre_edit	G051	0	0	1	agre	1	1
0	61	0	21	G051_f_agre_edit	G051	0	0	1	agre	1	1
0	62	0	20	G051_f_agre_edit	G051	0	0	1	agre	1	1
0	63	0	23	G051_f_agre_edit	G051	0	0	1	agre	1	1
0	66	0	23	G051_f_agre_edit	G051	0	0	1	agre	1	1
0	67	0	23	G051_f_agre_edit	G051	0	0	1	agre	1	1
0	70	0	21	G051_f_agre_edit	G051	0	0	1	agre	1	1
0	73	0	37	G051_f_agre_edit	G051	0	0	1	agre	2	0
0	74	1	48	G051_f_agre_edit	G051	0	0	1	agre	2	0
0	76	1	18	G051_f_agre_edit	G051	0	0	1	agre	1	1
0	77	0	47	G051_f_agre_edit	G051	0	0	1	agre	1	1
0	79	1	48	G051_f_agre_edit	G051	0	0	1	agre	2	0
0	80	1	38	G051_f_agre_edit	G051	0	0	1	agre	1	1
0	87	1	23	G051_f_agre_edit	G051	0	0	1	agre	1	1
0	89	1	31	G051_f_agre_edit	G051	0	0	1	agre	1	1
0	96	1	39	G051_f_agre_edit	G051	0	0	1	agre	1	1
0	100	0	28	G051_f_agre_edit	G051	0	0	1	agre	1	1
0	101	0	23	G051_f_agre_edit	G051	0	0	1	agre	1	1
0	102	0	23	G051_f_agre_edit	G051	0	0	1	agre	2	0
0	107	0	38	G051_f_agre_edit	G051	0	0	1	agre	3	0
0	108	0	25	G051_f_agre_edit	G051	0	0	1	agre	1	1
0	109	0	32	G051_f_agre_edit	G051	0	0	1	agre	3	0
0	116	0	23	G051_f_agre_edit	G051	0	0	1	agre	2	0
0	119	0	27	G051_f_agre_edit	G051	0	0	1	agre	1	1
0	120	0	49	G051_f_agre_edit	G051	0	0	1	agre	1	1
0	125	0	23	G051_f_agre_edit	G051	0	0	1	agre	1	1
0	126	1	24	G051_f_agre_edit	G051	0	0	1	agre	1	1
0	132	0	48	G051_f_agre_edit	G051	0	0	1	agre	1	1
0	137	1	23	G051_f_agre_edit	G051	0	0	1	agre	1	1
0	1	0	47	G052_f_agre_edit	G052	0	0	1	agre	2	0
0	4	0	24	G052_f_agre_edit	G052	0	0	1	agre	3	0
0	7	0	16	G052_f_agre_edit	G052	0	0	1	agre	2	0
0	10	0	42	G052_f_agre_edit	G052	0	0	1	agre	2	0
0	14	1	23	G052_f_agre_edit	G052	0	0	1	agre	2	0
0	17	0	47	G052_f_agre_edit	G052	0	0	1	agre	1	1
0	19	1	42	G052_f_agre_edit	G052	0	0	1	agre	3	0
0	20	0	24	G052_f_agre_edit	G052	0	0	1	agre	3	0
0	22	0	25	G052_f_agre_edit	G052	0	0	1	agre	1	1
0	26	1	23	G052_f_agre_edit	G052	0	0	1	agre	2	0
0	28	0	24	G052_f_agre_edit	G052	0	0	1	agre	2	0
0	35	0	54	G052_f_agre_edit	G052	0	0	1	agre	3	0
0	38	0	20	G052_f_agre_edit	G052	0	0	1	agre	2	0
0	42	0	19	G052_f_agre_edit	G052	0	0	1	agre	2	0
0	43	0	35	G052_f_agre_edit	G052	0	0	1	agre	3	0
0	46	0	21	G052_f_agre_edit	G052	0	0	1	agre	3	0
0	48	1	23	G052_f_agre_edit	G052	0	0	1	agre	3	0
0	50	0	21	G052_f_agre_edit	G052	0	0	1	agre	3	0
0	52	1	23	G052_f_agre_edit	G052	0	0	1	agre	3	0
0	54	1	22	G052_f_agre_edit	G052	0	0	1	agre	3	0
0	55	0	20	G052_f_agre_edit	G052	0	0	1	agre	3	0
0	56	0	23	G052_f_agre_edit	G052	0	0	1	agre	2	0
0	58	1	27	G052_f_agre_edit	G052	0	0	1	agre	3	0
0	59	0	51	G052_f_agre_edit	G052	0	0	1	agre	2	0
0	62	0	20	G052_f_agre_edit	G052	0	0	1	agre	2	0
0	63	0	23	G052_f_agre_edit	G052	0	0	1	agre	2	0
0	64	1	21	G052_f_agre_edit	G052	0	0	1	agre	1	1
0	68	1	28	G052_f_agre_edit	G052	0	0	1	agre	2	0
0	71	1	24	G052_f_agre_edit	G052	0	0	1	agre	2	0
0	72	1	26	G052_f_agre_edit	G052	0	0	1	agre	2	0
0	73	0	37	G052_f_agre_edit	G052	0	0	1	agre	3	0
0	78	0	24	G052_f_agre_edit	G052	0	0	1	agre	2	0
0	79	1	48	G052_f_agre_edit	G052	0	0	1	agre	3	0
0	89	1	31	G052_f_agre_edit	G052	0	0	1	agre	3	0
0	90	1	21	G052_f_agre_edit	G052	0	0	1	agre	2	0
0	95	0	33	G052_f_agre_edit	G052	0	0	1	agre	3	0
0	97	0	22	G052_f_agre_edit	G052	0	0	1	agre	3	0
0	98	1	37	G052_f_agre_edit	G052	0	0	1	agre	2	0
0	100	0	28	G052_f_agre_edit	G052	0	0	1	agre	2	0
0	106	0	21	G052_f_agre_edit	G052	0	0	1	agre	3	0
0	107	0	38	G052_f_agre_edit	G052	0	0	1	agre	2	0
0	108	0	25	G052_f_agre_edit	G052	0	0	1	agre	3	0
0	111	1	26	G052_f_agre_edit	G052	0	0	1	agre	3	0
0	120	0	49	G052_f_agre_edit	G052	0	0	1	agre	2	0
0	122	0	23	G052_f_agre_edit	G052	0	0	1	agre	2	0
0	123	1	30	G052_f_agre_edit	G052	0	0	1	agre	2	0
0	125	0	23	G052_f_agre_edit	G052	0	0	1	agre	3	0
0	128	0	23	G052_f_agre_edit	G052	0	0	1	agre	2	0
0	131	1	39	G052_f_agre_edit	G052	0	0	1	agre	2	0
0	133	0	24	G052_f_agre_edit	G052	0	0	1	agre	1	1
0	136	1	31	G052_f_agre_edit	G052	0	0	1	agre	3	0
0	138	1	55	G052_f_agre_edit	G052	0	0	1	agre	2	0
0	1	0	47	G053_f_agre_edit	G053	0	0	1	agre	1	1
0	2	1	50	G053_f_agre_edit	G053	0	0	1	agre	1	1
0	11	1	26	G053_f_agre_edit	G053	0	0	1	agre	1	1
0	12	1	25	G053_f_agre_edit	G053	0	0	1	agre	1	1
0	14	1	23	G053_f_agre_edit	G053	0	0	1	agre	1	1
0	16	1	29	G053_f_agre_edit	G053	0	0	1	agre	1	1
0	17	1	51	G053_f_agre_edit	G053	0	0	1	agre	2	0
0	21	0	40	G053_f_agre_edit	G053	0	0	1	agre	1	1
0	22	0	25	G053_f_agre_edit	G053	0	0	1	agre	1	1
0	24	0	27	G053_f_agre_edit	G053	0	0	1	agre	1	1
0	28	0	24	G053_f_agre_edit	G053	0	0	1	agre	1	1
0	29	0	22	G053_f_agre_edit	G053	0	0	1	agre	1	1
0	32	0	39	G053_f_agre_edit	G053	0	0	1	agre	1	1
0	36	0	21	G053_f_agre_edit	G053	0	0	1	agre	1	1
0	39	0	22	G053_f_agre_edit	G053	0	0	1	agre	1	1
0	40	0	22	G053_f_agre_edit	G053	0	0	1	agre	1	1
0	42	0	19	G053_f_agre_edit	G053	0	0	1	agre	1	1
0	43	0	35	G053_f_agre_edit	G053	0	0	1	agre	1	1
0	46	0	21	G053_f_agre_edit	G053	0	0	1	agre	1	1
0	49	0	34	G053_f_agre_edit	G053	0	0	1	agre	1	1
0	51	0	24	G053_f_agre_edit	G053	0	0	1	agre	1	1
0	53	1	23	G053_f_agre_edit	G053	0	0	1	agre	1	1
0	54	1	22	G053_f_agre_edit	G053	0	0	1	agre	1	1
0	55	0	20	G053_f_agre_edit	G053	0	0	1	agre	2	0
0	57	0	21	G053_f_agre_edit	G053	0	0	1	agre	1	1
0	60	1	23	G053_f_agre_edit	G053	0	0	1	agre	1	1
0	63	0	23	G053_f_agre_edit	G053	0	0	1	agre	1	1
0	65	0	24	G053_f_agre_edit	G053	0	0	1	agre	1	1
0	67	0	23	G053_f_agre_edit	G053	0	0	1	agre	1	1
0	70	0	21	G053_f_agre_edit	G053	0	0	1	agre	1	1
0	73	0	37	G053_f_agre_edit	G053	0	0	1	agre	1	1
0	74	1	48	G053_f_agre_edit	G053	0	0	1	agre	1	1
0	80	1	38	G053_f_agre_edit	G053	0	0	1	agre	1	1
0	81	0	32	G053_f_agre_edit	G053	0	0	1	agre	1	1
0	82	0	20	G053_f_agre_edit	G053	0	0	1	agre	1	1
0	83	0	19	G053_f_agre_edit	G053	0	0	1	agre	1	1
0	85	0	49	G053_f_agre_edit	G053	0	0	1	agre	1	1
0	86	1	27	G053_f_agre_edit	G053	0	0	1	agre	1	1
0	87	1	23	G053_f_agre_edit	G053	0	0	1	agre	1	1
0	92	0	23	G053_f_agre_edit	G053	0	0	1	agre	1	1
0	94	1	23	G053_f_agre_edit	G053	0	0	1	agre	1	1
0	95	0	33	G053_f_agre_edit	G053	0	0	1	agre	1	1
0	96	1	39	G053_f_agre_edit	G053	0	0	1	agre	1	1
0	99	1	39	G053_f_agre_edit	G053	0	0	1	agre	1	1
0	100	0	28	G053_f_agre_edit	G053	0	0	1	agre	1	1
0	105	0	24	G053_f_agre_edit	G053	0	0	1	agre	1	1
0	109	0	32	G053_f_agre_edit	G053	0	0	1	agre	1	1
0	110	0	22	G053_f_agre_edit	G053	0	0	1	agre	1	1
0	115	1	24	G053_f_agre_edit	G053	0	0	1	agre	1	1
0	117	0	23	G053_f_agre_edit	G053	0	0	1	agre	1	1
0	118	0	24	G053_f_agre_edit	G053	0	0	1	agre	1	1
0	120	0	49	G053_f_agre_edit	G053	0	0	1	agre	1	1
0	121	1	46	G053_f_agre_edit	G053	0	0	1	agre	1	1
0	123	1	30	G053_f_agre_edit	G053	0	0	1	agre	1	1
0	124	0	20	G053_f_agre_edit	G053	0	0	1	agre	1	1
0	125	0	23	G053_f_agre_edit	G053	0	0	1	agre	1	1
0	126	1	24	G053_f_agre_edit	G053	0	0	1	agre	1	1
0	136	1	31	G053_f_agre_edit	G053	0	0	1	agre	1	1
0	3	0	21	G056_f_agre_edit	G056	0	0	1	agre	2	0
0	4	0	24	G056_f_agre_edit	G056	0	0	1	agre	3	0
0	5	0	55	G056_f_agre_edit	G056	0	0	1	agre	3	0
0	8	1	38	G056_f_agre_edit	G056	0	0	1	agre	3	0
0	10	0	42	G056_f_agre_edit	G056	0	0	1	agre	2	0
0	12	1	25	G056_f_agre_edit	G056	0	0	1	agre	1	1
0	13	1	54	G056_f_agre_edit	G056	0	0	1	agre	1	1
0	15	0	52	G056_f_agre_edit	G056	0	0	1	agre	3	0
0	16	1	29	G056_f_agre_edit	G056	0	0	1	agre	2	0
0	17	1	51	G056_f_agre_edit	G056	0	0	1	agre	2	0
0	19	1	42	G056_f_agre_edit	G056	0	0	1	agre	3	0
0	23	1	24	G056_f_agre_edit	G056	0	0	1	agre	2	0
0	27	1	49	G056_f_agre_edit	G056	0	0	1	agre	3	0
0	35	0	54	G056_f_agre_edit	G056	0	0	1	agre	3	0
0	37	1	21	G056_f_agre_edit	G056	0	0	1	agre	3	0
0	44	1	21	G056_f_agre_edit	G056	0	0	1	agre	3	0
0	45	1	22	G056_f_agre_edit	G056	0	0	1	agre	3	0
0	47	0	19	G056_f_agre_edit	G056	0	0	1	agre	3	0
0	48	1	23	G056_f_agre_edit	G056	0	0	1	agre	3	0
0	62	0	20	G056_f_agre_edit	G056	0	0	1	agre	3	0
0	65	0	24	G056_f_agre_edit	G056	0	0	1	agre	3	0
0	75	0	26	G056_f_agre_edit	G056	0	0	1	agre	3	0
0	81	0	32	G056_f_agre_edit	G056	0	0	1	agre	3	0
0	86	1	27	G056_f_agre_edit	G056	0	0	1	agre	2	0
0	87	1	23	G056_f_agre_edit	G056	0	0	1	agre	3	0
0	89	1	31	G056_f_agre_edit	G056	0	0	1	agre	2	0
0	92	0	23	G056_f_agre_edit	G056	0	0	1	agre	2	0
0	93	1	23	G056_f_agre_edit	G056	0	0	1	agre	3	0
0	97	0	22	G056_f_agre_edit	G056	0	0	1	agre	3	0
0	113	1	39	G056_f_agre_edit	G056	0	0	1	agre	3	0
0	114	0	46	G056_f_agre_edit	G056	0	0	1	agre	3	0
0	122	0	23	G056_f_agre_edit	G056	0	0	1	agre	3	0
0	124	0	20	G056_f_agre_edit	G056	0	0	1	agre	3	0
0	127	0	21	G056_f_agre_edit	G056	0	0	1	agre	3	0
0	129	1	20	G056_f_agre_edit	G056	0	0	1	agre	3	0
0	5	0	55	G058_m_agre_edit	G058	1	0	1	agre	3	0
0	6	0	19	G058_m_agre_edit	G058	1	0	1	agre	2	0
0	17	0	47	G058_m_agre_edit	G058	1	0	1	agre	1	1
0	19	1	42	G058_m_agre_edit	G058	1	0	1	agre	2	0
0	20	0	24	G058_m_agre_edit	G058	1	0	1	agre	1	1
0	25	1	30	G058_m_agre_edit	G058	1	0	1	agre	2	0
0	26	1	23	G058_m_agre_edit	G058	1	0	1	agre	2	0
0	28	0	24	G058_m_agre_edit	G058	1	0	1	agre	3	0
0	29	0	22	G058_m_agre_edit	G058	1	0	1	agre	2	0
0	31	0	23	G058_m_agre_edit	G058	1	0	1	agre	3	0
0	32	0	39	G058_m_agre_edit	G058	1	0	1	agre	1	1
0	33	0	52	G058_m_agre_edit	G058	1	0	1	agre	2	0
0	35	0	54	G058_m_agre_edit	G058	1	0	1	agre	3	0
0	39	0	22	G058_m_agre_edit	G058	1	0	1	agre	2	0
0	42	0	19	G058_m_agre_edit	G058	1	0	1	agre	2	0
0	44	1	21	G058_m_agre_edit	G058	1	0	1	agre	3	0
0	52	1	23	G058_m_agre_edit	G058	1	0	1	agre	3	0
0	55	0	20	G058_m_agre_edit	G058	1	0	1	agre	3	0
0	58	1	27	G058_m_agre_edit	G058	1	0	1	agre	3	0
0	59	0	51	G058_m_agre_edit	G058	1	0	1	agre	3	0
0	60	1	23	G058_m_agre_edit	G058	1	0	1	agre	2	0
0	63	0	23	G058_m_agre_edit	G058	1	0	1	agre	3	0
0	64	1	21	G058_m_agre_edit	G058	1	0	1	agre	3	0
0	66	0	23	G058_m_agre_edit	G058	1	0	1	agre	3	0
0	69	0	24	G058_m_agre_edit	G058	1	0	1	agre	3	0
0	73	0	37	G058_m_agre_edit	G058	1	0	1	agre	3	0
0	79	1	48	G058_m_agre_edit	G058	1	0	1	agre	3	0
0	80	1	38	G058_m_agre_edit	G058	1	0	1	agre	2	0
0	81	0	32	G058_m_agre_edit	G058	1	0	1	agre	3	0
0	82	0	20	G058_m_agre_edit	G058	1	0	1	agre	2	0
0	83	0	19	G058_m_agre_edit	G058	1	0	1	agre	3	0
0	85	0	49	G058_m_agre_edit	G058	1	0	1	agre	3	0
0	89	1	31	G058_m_agre_edit	G058	1	0	1	agre	3	0
0	92	0	23	G058_m_agre_edit	G058	1	0	1	agre	3	0
0	96	1	39	G058_m_agre_edit	G058	1	0	1	agre	3	0
0	101	0	23	G058_m_agre_edit	G058	1	0	1	agre	3	0
0	102	0	23	G058_m_agre_edit	G058	1	0	1	agre	2	0
0	116	0	23	G058_m_agre_edit	G058	1	0	1	agre	3	0
0	118	0	24	G058_m_agre_edit	G058	1	0	1	agre	3	0
0	120	0	49	G058_m_agre_edit	G058	1	0	1	agre	3	0
0	127	0	21	G058_m_agre_edit	G058	1	0	1	agre	2	0
0	131	1	39	G058_m_agre_edit	G058	1	0	1	agre	3	0
0	135	1	26	G058_m_agre_edit	G058	1	0	1	agre	3	0
0	137	1	23	G058_m_agre_edit	G058	1	0	1	agre	3	0
0	4	0	24	G059_f_agre_edit	G059	0	0	1	agre	1	1
0	5	0	55	G059_f_agre_edit	G059	0	0	1	agre	3	0
0	7	0	16	G059_f_agre_edit	G059	0	0	1	agre	1	1
0	8	1	38	G059_f_agre_edit	G059	0	0	1	agre	2	0
0	9	0	35	G059_f_agre_edit	G059	0	0	1	agre	2	0
0	14	1	23	G059_f_agre_edit	G059	0	0	1	agre	2	0
0	17	0	47	G059_f_agre_edit	G059	0	0	1	agre	2	0
0	18	1	23	G059_f_agre_edit	G059	0	0	1	agre	1	1
0	24	0	27	G059_f_agre_edit	G059	0	0	1	agre	3	0
0	27	1	49	G059_f_agre_edit	G059	0	0	1	agre	1	1
0	28	0	24	G059_f_agre_edit	G059	0	0	1	agre	1	1
0	29	0	22	G059_f_agre_edit	G059	0	0	1	agre	3	0
0	30	0	23	G059_f_agre_edit	G059	0	0	1	agre	1	1
0	31	0	23	G059_f_agre_edit	G059	0	0	1	agre	2	0
0	37	1	21	G059_f_agre_edit	G059	0	0	1	agre	1	1
0	40	0	22	G059_f_agre_edit	G059	0	0	1	agre	1	1
0	41	0	19	G059_f_agre_edit	G059	0	0	1	agre	1	1
0	42	0	19	G059_f_agre_edit	G059	0	0	1	agre	2	0
0	49	0	34	G059_f_agre_edit	G059	0	0	1	agre	1	1
0	61	0	21	G059_f_agre_edit	G059	0	0	1	agre	2	0
0	65	0	24	G059_f_agre_edit	G059	0	0	1	agre	1	1
0	67	0	23	G059_f_agre_edit	G059	0	0	1	agre	3	0
0	73	0	37	G059_f_agre_edit	G059	0	0	1	agre	1	1
0	74	1	48	G059_f_agre_edit	G059	0	0	1	agre	3	0
0	76	1	18	G059_f_agre_edit	G059	0	0	1	agre	3	0
0	83	0	19	G059_f_agre_edit	G059	0	0	1	agre	1	1
0	84	1	20	G059_f_agre_edit	G059	0	0	1	agre	2	0
0	87	1	23	G059_f_agre_edit	G059	0	0	1	agre	1	1
0	88	1	23	G059_f_agre_edit	G059	0	0	1	agre	3	0
0	89	1	31	G059_f_agre_edit	G059	0	0	1	agre	1	1
0	90	1	21	G059_f_agre_edit	G059	0	0	1	agre	3	0
0	91	0	23	G059_f_agre_edit	G059	0	0	1	agre	1	1
0	92	0	23	G059_f_agre_edit	G059	0	0	1	agre	1	1
0	96	1	39	G059_f_agre_edit	G059	0	0	1	agre	2	0
0	98	1	37	G059_f_agre_edit	G059	0	0	1	agre	2	0
0	101	0	23	G059_f_agre_edit	G059	0	0	1	agre	1	1
0	102	0	23	G059_f_agre_edit	G059	0	0	1	agre	3	0
0	103	0	26	G059_f_agre_edit	G059	0	0	1	agre	2	0
0	104	1	29	G059_f_agre_edit	G059	0	0	1	agre	1	1
0	106	0	21	G059_f_agre_edit	G059	0	0	1	agre	1	1
0	108	0	25	G059_f_agre_edit	G059	0	0	1	agre	3	0
0	110	0	22	G059_f_agre_edit	G059	0	0	1	agre	1	1
0	111	1	26	G059_f_agre_edit	G059	0	0	1	agre	2	0
0	114	0	46	G059_f_agre_edit	G059	0	0	1	agre	3	0
0	116	0	23	G059_f_agre_edit	G059	0	0	1	agre	1	1
0	121	1	46	G059_f_agre_edit	G059	0	0	1	agre	3	0
0	124	0	20	G059_f_agre_edit	G059	0	0	1	agre	1	1
0	125	0	23	G059_f_agre_edit	G059	0	0	1	agre	3	0
0	126	1	24	G059_f_agre_edit	G059	0	0	1	agre	1	1
0	128	0	23	G059_f_agre_edit	G059	0	0	1	agre	1	1
0	129	1	20	G059_f_agre_edit	G059	0	0	1	agre	1	1
0	132	0	48	G059_f_agre_edit	G059	0	0	1	agre	3	0
0	134	0	25	G059_f_agre_edit	G059	0	0	1	agre	1	1
0	135	1	26	G059_f_agre_edit	G059	0	0	1	agre	3	0
0	7	0	16	G060_f_agre_edit	G060	0	0	1	agre	1	1
0	12	1	25	G060_f_agre_edit	G060	0	0	1	agre	3	0
0	13	1	54	G060_f_agre_edit	G060	0	0	1	agre	2	0
0	21	0	40	G060_f_agre_edit	G060	0	0	1	agre	3	0
0	22	0	25	G060_f_agre_edit	G060	0	0	1	agre	1	1
0	27	1	49	G060_f_agre_edit	G060	0	0	1	agre	3	0
0	28	0	24	G060_f_agre_edit	G060	0	0	1	agre	2	0
0	31	0	23	G060_f_agre_edit	G060	0	0	1	agre	3	0
0	33	0	52	G060_f_agre_edit	G060	0	0	1	agre	2	0
0	34	1	35	G060_f_agre_edit	G060	0	0	1	agre	3	0
0	40	0	22	G060_f_agre_edit	G060	0	0	1	agre	2	0
0	43	0	35	G060_f_agre_edit	G060	0	0	1	agre	3	0
0	45	1	22	G060_f_agre_edit	G060	0	0	1	agre	2	0
0	47	0	19	G060_f_agre_edit	G060	0	0	1	agre	2	0
0	51	0	24	G060_f_agre_edit	G060	0	0	1	agre	1	1
0	53	1	23	G060_f_agre_edit	G060	0	0	1	agre	2	0
0	54	1	22	G060_f_agre_edit	G060	0	0	1	agre	2	0
0	55	0	20	G060_f_agre_edit	G060	0	0	1	agre	2	0
0	57	0	21	G060_f_agre_edit	G060	0	0	1	agre	2	0
0	63	0	23	G060_f_agre_edit	G060	0	0	1	agre	2	0
0	70	0	21	G060_f_agre_edit	G060	0	0	1	agre	2	0
0	71	1	24	G060_f_agre_edit	G060	0	0	1	agre	1	1
0	72	1	26	G060_f_agre_edit	G060	0	0	1	agre	2	0
0	75	0	26	G060_f_agre_edit	G060	0	0	1	agre	1	1
0	77	0	47	G060_f_agre_edit	G060	0	0	1	agre	2	0
0	78	0	24	G060_f_agre_edit	G060	0	0	1	agre	2	0
0	79	1	48	G060_f_agre_edit	G060	0	0	1	agre	3	0
0	81	0	32	G060_f_agre_edit	G060	0	0	1	agre	2	0
0	82	0	20	G060_f_agre_edit	G060	0	0	1	agre	2	0
0	84	1	20	G060_f_agre_edit	G060	0	0	1	agre	2	0
0	88	1	23	G060_f_agre_edit	G060	0	0	1	agre	3	0
0	89	1	31	G060_f_agre_edit	G060	0	0	1	agre	2	0
0	92	0	23	G060_f_agre_edit	G060	0	0	1	agre	2	0
0	96	1	39	G060_f_agre_edit	G060	0	0	1	agre	2	0
0	98	1	37	G060_f_agre_edit	G060	0	0	1	agre	3	0
0	100	0	28	G060_f_agre_edit	G060	0	0	1	agre	2	0
0	101	0	23	G060_f_agre_edit	G060	0	0	1	agre	2	0
0	104	1	29	G060_f_agre_edit	G060	0	0	1	agre	2	0
0	109	0	32	G060_f_agre_edit	G060	0	0	1	agre	2	0
0	114	0	46	G060_f_agre_edit	G060	0	0	1	agre	3	0
0	115	1	24	G060_f_agre_edit	G060	0	0	1	agre	1	1
0	116	0	23	G060_f_agre_edit	G060	0	0	1	agre	1	1
0	117	0	23	G060_f_agre_edit	G060	0	0	1	agre	2	0
0	123	1	30	G060_f_agre_edit	G060	0	0	1	agre	3	0
0	126	1	24	G060_f_agre_edit	G060	0	0	1	agre	2	0
0	130	1	37	G060_f_agre_edit	G060	0	0	1	agre	2	0
0	131	1	39	G060_f_agre_edit	G060	0	0	1	agre	3	0
0	138	1	55	G060_f_agre_edit	G060	0	0	1	agre	2	0
0	6	0	19	G061_f_agre_edit	G061	0	0	1	agre	2	0
0	7	0	16	G061_f_agre_edit	G061	0	0	1	agre	1	1
0	10	0	42	G061_f_agre_edit	G061	0	0	1	agre	3	0
0	17	0	47	G061_f_agre_edit	G061	0	0	1	agre	2	0
0	20	0	24	G061_f_agre_edit	G061	0	0	1	agre	2	0
0	32	0	39	G061_f_agre_edit	G061	0	0	1	agre	1	1
0	34	1	35	G061_f_agre_edit	G061	0	0	1	agre	2	0
0	35	0	54	G061_f_agre_edit	G061	0	0	1	agre	3	0
0	39	0	22	G061_f_agre_edit	G061	0	0	1	agre	2	0
0	40	0	22	G061_f_agre_edit	G061	0	0	1	agre	3	0
0	41	0	19	G061_f_agre_edit	G061	0	0	1	agre	1	1
0	47	0	19	G061_f_agre_edit	G061	0	0	1	agre	2	0
0	50	0	21	G061_f_agre_edit	G061	0	0	1	agre	2	0
0	52	1	23	G061_f_agre_edit	G061	0	0	1	agre	3	0
0	53	1	23	G061_f_agre_edit	G061	0	0	1	agre	2	0
0	55	0	20	G061_f_agre_edit	G061	0	0	1	agre	3	0
0	56	0	23	G061_f_agre_edit	G061	0	0	1	agre	3	0
0	61	0	21	G061_f_agre_edit	G061	0	0	1	agre	2	0
0	63	0	23	G061_f_agre_edit	G061	0	0	1	agre	3	0
0	64	1	21	G061_f_agre_edit	G061	0	0	1	agre	3	0
0	73	0	37	G061_f_agre_edit	G061	0	0	1	agre	2	0
0	74	1	48	G061_f_agre_edit	G061	0	0	1	agre	3	0
0	75	0	26	G061_f_agre_edit	G061	0	0	1	agre	3	0
0	77	0	47	G061_f_agre_edit	G061	0	0	1	agre	2	0
0	78	0	24	G061_f_agre_edit	G061	0	0	1	agre	3	0
0	79	1	48	G061_f_agre_edit	G061	0	0	1	agre	3	0
0	81	0	32	G061_f_agre_edit	G061	0	0	1	agre	2	0
0	86	1	27	G061_f_agre_edit	G061	0	0	1	agre	2	0
0	89	1	31	G061_f_agre_edit	G061	0	0	1	agre	3	0
0	95	0	33	G061_f_agre_edit	G061	0	0	1	agre	3	0
0	98	1	37	G061_f_agre_edit	G061	0	0	1	agre	3	0
0	103	0	26	G061_f_agre_edit	G061	0	0	1	agre	3	0
0	106	0	21	G061_f_agre_edit	G061	0	0	1	agre	3	0
0	115	1	24	G061_f_agre_edit	G061	0	0	1	agre	3	0
0	117	0	23	G061_f_agre_edit	G061	0	0	1	agre	2	0
0	118	0	24	G061_f_agre_edit	G061	0	0	1	agre	1	1
0	119	0	27	G061_f_agre_edit	G061	0	0	1	agre	3	0
0	121	1	46	G061_f_agre_edit	G061	0	0	1	agre	2	0
0	128	0	23	G061_f_agre_edit	G061	0	0	1	agre	2	0
0	131	1	39	G061_f_agre_edit	G061	0	0	1	agre	2	0
0	136	1	31	G061_f_agre_edit	G061	0	0	1	agre	2	0
0	137	1	23	G061_f_agre_edit	G061	0	0	1	agre	3	0
0	5	0	55	G063_f_agre_edit	G063	0	0	1	agre	3	0
0	6	0	19	G063_f_agre_edit	G063	0	0	1	agre	2	0
0	8	1	38	G063_f_agre_edit	G063	0	0	1	agre	2	0
0	9	0	35	G063_f_agre_edit	G063	0	0	1	agre	1	1
0	11	1	26	G063_f_agre_edit	G063	0	0	1	agre	2	0
0	14	1	23	G063_f_agre_edit	G063	0	0	1	agre	1	1
0	16	1	29	G063_f_agre_edit	G063	0	0	1	agre	3	0
0	18	1	23	G063_f_agre_edit	G063	0	0	1	agre	3	0
0	19	1	42	G063_f_agre_edit	G063	0	0	1	agre	1	1
0	24	0	27	G063_f_agre_edit	G063	0	0	1	agre	1	1
0	25	1	30	G063_f_agre_edit	G063	0	0	1	agre	2	0
0	26	1	23	G063_f_agre_edit	G063	0	0	1	agre	2	0
0	30	0	23	G063_f_agre_edit	G063	0	0	1	agre	3	0
0	31	0	23	G063_f_agre_edit	G063	0	0	1	agre	3	0
0	32	0	39	G063_f_agre_edit	G063	0	0	1	agre	1	1
0	39	0	22	G063_f_agre_edit	G063	0	0	1	agre	1	1
0	41	0	19	G063_f_agre_edit	G063	0	0	1	agre	2	0
0	43	0	35	G063_f_agre_edit	G063	0	0	1	agre	3	0
0	47	0	19	G063_f_agre_edit	G063	0	0	1	agre	2	0
0	51	0	24	G063_f_agre_edit	G063	0	0	1	agre	3	0
0	58	1	27	G063_f_agre_edit	G063	0	0	1	agre	2	0
0	59	0	51	G063_f_agre_edit	G063	0	0	1	agre	1	1
0	61	0	21	G063_f_agre_edit	G063	0	0	1	agre	1	1
0	65	0	24	G063_f_agre_edit	G063	0	0	1	agre	1	1
0	67	0	23	G063_f_agre_edit	G063	0	0	1	agre	3	0
0	71	1	24	G063_f_agre_edit	G063	0	0	1	agre	1	1
0	80	1	38	G063_f_agre_edit	G063	0	0	1	agre	1	1
0	84	1	20	G063_f_agre_edit	G063	0	0	1	agre	3	0
0	90	1	21	G063_f_agre_edit	G063	0	0	1	agre	2	0
0	91	0	23	G063_f_agre_edit	G063	0	0	1	agre	1	1
0	93	1	23	G063_f_agre_edit	G063	0	0	1	agre	1	1
0	94	1	23	G063_f_agre_edit	G063	0	0	1	agre	1	1
0	112	0	25	G063_f_agre_edit	G063	0	0	1	agre	1	1
0	119	0	27	G063_f_agre_edit	G063	0	0	1	agre	1	1
0	120	0	49	G063_f_agre_edit	G063	0	0	1	agre	3	0
0	121	1	46	G063_f_agre_edit	G063	0	0	1	agre	1	1
0	122	0	23	G063_f_agre_edit	G063	0	0	1	agre	1	1
0	127	0	21	G063_f_agre_edit	G063	0	0	1	agre	1	1
0	135	1	26	G063_f_agre_edit	G063	0	0	1	agre	1	1
0	136	1	31	G063_f_agre_edit	G063	0	0	1	agre	1	1
0	137	1	23	G063_f_agre_edit	G063	0	0	1	agre	1	1
0	1	0	47	G064_m_agre_edit	G064	1	0	1	agre	2	0
0	4	0	24	G064_m_agre_edit	G064	1	0	1	agre	3	0
0	6	0	19	G064_m_agre_edit	G064	1	0	1	agre	3	0
0	12	1	25	G064_m_agre_edit	G064	1	0	1	agre	2	0
0	19	1	42	G064_m_agre_edit	G064	1	0	1	agre	3	0
0	20	0	24	G064_m_agre_edit	G064	1	0	1	agre	3	0
0	23	1	24	G064_m_agre_edit	G064	1	0	1	agre	1	1
0	27	1	49	G064_m_agre_edit	G064	1	0	1	agre	3	0
0	30	0	23	G064_m_agre_edit	G064	1	0	1	agre	2	0
0	31	0	23	G064_m_agre_edit	G064	1	0	1	agre	3	0
0	33	0	52	G064_m_agre_edit	G064	1	0	1	agre	3	0
0	41	0	19	G064_m_agre_edit	G064	1	0	1	agre	3	0
0	42	0	19	G064_m_agre_edit	G064	1	0	1	agre	3	0
0	43	0	35	G064_m_agre_edit	G064	1	0	1	agre	3	0
0	45	1	22	G064_m_agre_edit	G064	1	0	1	agre	2	0
0	46	0	21	G064_m_agre_edit	G064	1	0	1	agre	3	0
0	49	0	34	G064_m_agre_edit	G064	1	0	1	agre	3	0
0	50	0	21	G064_m_agre_edit	G064	1	0	1	agre	3	0
0	51	0	24	G064_m_agre_edit	G064	1	0	1	agre	3	0
0	55	0	20	G064_m_agre_edit	G064	1	0	1	agre	3	0
0	62	0	20	G064_m_agre_edit	G064	1	0	1	agre	3	0
0	68	1	28	G064_m_agre_edit	G064	1	0	1	agre	2	0
0	72	1	26	G064_m_agre_edit	G064	1	0	1	agre	2	0
0	74	1	48	G064_m_agre_edit	G064	1	0	1	agre	3	0
0	83	0	19	G064_m_agre_edit	G064	1	0	1	agre	3	0
0	84	1	20	G064_m_agre_edit	G064	1	0	1	agre	2	0
0	87	1	23	G064_m_agre_edit	G064	1	0	1	agre	3	0
0	89	1	31	G064_m_agre_edit	G064	1	0	1	agre	2	0
0	90	1	21	G064_m_agre_edit	G064	1	0	1	agre	2	0
0	91	0	23	G064_m_agre_edit	G064	1	0	1	agre	3	0
0	93	1	23	G064_m_agre_edit	G064	1	0	1	agre	2	0
0	95	0	33	G064_m_agre_edit	G064	1	0	1	agre	3	0
0	97	0	22	G064_m_agre_edit	G064	1	0	1	agre	3	0
0	102	0	23	G064_m_agre_edit	G064	1	0	1	agre	3	0
0	104	1	29	G064_m_agre_edit	G064	1	0	1	agre	3	0
0	106	0	21	G064_m_agre_edit	G064	1	0	1	agre	3	0
0	111	1	26	G064_m_agre_edit	G064	1	0	1	agre	2	0
0	116	0	23	G064_m_agre_edit	G064	1	0	1	agre	3	0
0	117	0	23	G064_m_agre_edit	G064	1	0	1	agre	3	0
0	119	0	27	G064_m_agre_edit	G064	1	0	1	agre	2	0
0	121	1	46	G064_m_agre_edit	G064	1	0	1	agre	2	0
0	125	0	23	G064_m_agre_edit	G064	1	0	1	agre	3	0
0	127	0	21	G064_m_agre_edit	G064	1	0	1	agre	2	0
0	130	1	37	G064_m_agre_edit	G064	1	0	1	agre	2	0
0	132	0	48	G064_m_agre_edit	G064	1	0	1	agre	1	1
0	134	0	25	G064_m_agre_edit	G064	1	0	1	agre	2	0
0	136	1	31	G064_m_agre_edit	G064	1	0	1	agre	3	0
0	137	1	23	G064_m_agre_edit	G064	1	0	1	agre	3	0
0	1	0	47	G070_m_agre_edit	G070	1	0	1	agre	2	0
0	7	0	16	G070_m_agre_edit	G070	1	0	1	agre	1	1
0	12	1	25	G070_m_agre_edit	G070	1	0	1	agre	2	0
0	13	1	54	G070_m_agre_edit	G070	1	0	1	agre	2	0
0	17	0	47	G070_m_agre_edit	G070	1	0	1	agre	2	0
0	20	0	24	G070_m_agre_edit	G070	1	0	1	agre	1	1
0	21	0	40	G070_m_agre_edit	G070	1	0	1	agre	3	0
0	22	0	25	G070_m_agre_edit	G070	1	0	1	agre	2	0
0	23	1	24	G070_m_agre_edit	G070	1	0	1	agre	3	0
0	28	0	24	G070_m_agre_edit	G070	1	0	1	agre	1	1
0	29	0	22	G070_m_agre_edit	G070	1	0	1	agre	3	0
[truncated: 51,281 more rows]
