# Supplementary material for: Humans need auditory experience to produce typical volitional nonverbal vocalizations
Source: Commun Psychol. 2024 Jul 18;2:65. doi: 10.1038/s44271-024-00104-6 (PMC11332021; doi:10.1038/s44271-024-00104-6)
Supplement: Supplementary file 5 — Supplementary Data 2 [file 44271_2024_104_MOESM5_ESM.xlsx]

## Sheet: Source data
Experiment 1											Experiment 3												Experiment 4
Estimatesa											Estimatesa												Estimatesa
spkr_sex_0f1m	stim_context	spkr_1-deaf,0-control	Mean	%	Std, Error	% Std, Error	df	95% Confidence Interval			spkr_sex_0f1m	stim_context	spkr_1-deaf,0-control	Mean	Std, Error	df	95% Confidence Interval						spkr_sex_0f1m	stim_context	Mean	Std, Error	df	95% Confidence Interval
								Lower Bound	Upper Bound								Lower Bound	Upper Bound										Lower Bound	Upper Bound
female vocalizer	agre	hearing	0.624	62.4	0.013	1.3	2809.47	0.599	0.648		female vocalizer	agre	hearing	4.14	0.06	2338	4.023	4.258					female vocalizer	agre	0.655	0.009	7849.49	0.637	0.673
		deaf	0.291	29.1	0.013	1.3	2807.33	0.267	0.316				deaf	2.972	0.06	2338	2.854	3.089						fear	0.615	0.009	7849.49	0.597	0.633
	fear	hearing	0.558	55.8	0.013	1.3	2782.04	0.531	0.584			fear	hearing	4.335	0.057	2338	4.224	4.446						pain	0.619	0.009	7849.49	0.601	0.637
		deaf	0.563	56.3	0.013	1.3	2781.82	0.536	0.589				deaf	4.491	0.057	2338	4.38	4.602					male vocalizer	agre	0.677	0.009	7812.5	0.66	0.695
	pain	hearing	0.58	58	0.013	1.3	2764.05	0.554	0.606			pain	hearing	4.88	0.054	2338	4.775	4.986						fear	0.61	0.009	7812.87	0.592	0.627
		deaf	0.482	48.2	0.013	1.3	2771.53	0.456	0.508				deaf	4.04	0.054	2338	3.935	4.145						pain	0.683	0.009	7812.99	0.666	0.701
male vocalizer	agre	hearing	0.706	70.6	0.012	1.2	2795.94	0.683	0.728		male vocalizer	agre	hearing	4.913	0.056	2338	4.803	5.023					a Dependent Variable: Listnr_resp_correct,
		deaf	0.204	20.4	0.012	1.2	2795.18	0.182	0.227				deaf	2.661	0.056	2338	2.551	2.771
	fear	hearing	0.491	49.1	0.013	1.3	2766.99	0.465	0.518			fear	hearing	4.038	0.057	2338	3.925	4.15
		deaf	0.466	46.6	0.013	1.3	2772.25	0.439	0.492				deaf	3.548	0.057	2338	3.436	3.66					Pairwise Comparisonsa
	pain	hearing	0.607	60.7	0.013	1.3	2796.33	0.581	0.633			pain	hearing	4.98	0.056	2338	4.871	5.089					spkr_sex_0f1m	(I) stim_context	(J) stim_context	Mean Difference (I-J)	Std, Error	df	Sig,c	95% Confidence Interval for Differencec
		deaf	0.573	57.3	0.013	1.3	2795.57	0.547	0.599				deaf	3.88	0.056	2338	3.771	3.989												Lower Bound	Upper Bound
a Dependent Variable: Listnr_resp_correct,											a Dependent Variable: Listnr_response_coded.												female vocalizer	agre	fear	,040*	0.012	5478	0.003	0.011	0.068
																									pain	,036*	0.012	5478	0.008	0.007	0.065
Pairwise Comparisonsa																								fear	agre	-,040*	0.012	5478	0.003	-0.068	-0.011
spkr_sex_0f1m	stim_context	(I) spkr_1-deaf,0-control	(J) spkr_1-deaf,0-control	Mean Difference (I-J)	Std, Error	df	Sig,c	95% Confidence Interval for Differencec																	pain	-0.004	0.012	5478	0.986	-0.032	0.025
								Lower Bound	Upper Bound		Pairwise Comparisonsa													pain	agre	-,036*	0.012	5478	0.008	-0.065	-0.007
female vocalizer	agre	0	1	,332*	0.018	2808.4	0	0.297	0.367		spkr_sex_0f1m	stim_context	(I) spkr_1-deaf,0-control	(J) spkr_1-deaf,0-control	Mean Difference (I-J)	Std. Error	df	Sig.c	95% Confidence Interval for Differencec						fear	0.004	0.012	5478	0.986	-0.025	0.032
		1	0	-,332*	0.018	2808.4	0	-0.367	-0.297										Lower Bound	Upper Bound			male vocalizer	agre	fear	,068*	0.012	5478.38	0	0.04	0.096
	fear	0	1	-0.005	0.019	2781.93	0.79	-0.042	0.032		female vocalizer	agre	hearing	1	1.168*	.085	2338	.000	1.002	1.334					pain	-0.006	0.012	5476.35	0.937	-0.034	0.022
		1	0	0.005	0.019	2781.93	0.79	-0.032	0.042				deaf	0	-1.168*	.085	2338	.000	-1.334	-1.002				fear	agre	-,068*	0.012	5478.38	0	-0.096	-0.04
	pain	0	1	,098*	0.019	2768.14	0	0.061	0.135			fear	hearing	1	-.156	.080	2338	.052	-.313	.001					pain	-,074*	0.012	5478.93	0	-0.102	-0.046
		1	0	-,098*	0.019	2768.14	0	-0.135	-0.061				deaf	0	.156	.080	2338	.052	-.001	.313				pain	agre	0.006	0.012	5476.35	0.937	-0.022	0.034
male vocalizer	agre	0	1	,501*	0.016	2795.56	0	0.469	0.533			pain	hearing	1	.840*	.076	2338.000	.000	.691	.989					fear	,074*	0.012	5478.93	0	0.046	0.102
		1	0	-,501*	0.016	2795.56	0	-0.533	-0.469				deaf	0	-.840*	.076	2338.000	.000	-.989	-.691			Based on estimated marginal means
	fear	0	1	0.026	0.019	2769.83	0.177	-0.012	0.063		male vocalizer	agre	hearing	1	2.252*	.079	2338.000	.000	2.096	2.408			* The mean difference is significant at the .05 level.
		1	0	-0.026	0.019	2769.83	0.177	-0.063	0.012				deaf	0	-2.252*	.079	2338.000	.000	-2.408	-2.096			a Dependent Variable: Listnr_resp_correct.
	pain	0	1	0.035	0.019	2795.95	0.063	-0.002	0.071			fear	hearing	1	.490*	.081	2338.000	.000	.331	.649			c Adjustment for multiple comparisons: Sidak.
		1	0	-0.035	0.019	2795.95	0.063	-0.071	0.002				deaf	0	-.490*	.081	2338.000	.000	-.649	-.331
Based on estimated marginal means												pain	hearing	1	1.100*	.079	2338.000	.000	.946	1.254
* The mean difference is significant at the ,05 level,													deaf	0	-1.100*	.079	2338.000	.000	-1.254	-.946
a Dependent Variable: Listnr_resp_correct,											Based on estimated marginal means
c Adjustment for multiple comparisons: Sidak,											* The mean difference is significant at the .05 level.
											a Dependent Variable: Listnr_response_coded.
											c Adjustment for multiple comparisons: Sidak.
Confusion matrix
Listnr_response
spkr_sex_0f1m	spkr_1-deaf,0-control	stim_context		Percent
female vocalizer	hearing	agre	agre	62.4
			pain	22.6
			fear	15
			Total	100
		pain	agre	15.9
			pain	57.9
			fear	26.2
			Total	100
		fear	agre	18.6
			pain	25.6
			fear	55.8
			Total	100
	deaf	agre	agre	29.1
			pain	35.5
			fear	35.4
			Total	100
		pain	agre	12.5
			pain	48.1
			fear	39.4
			Total	100
		fear	agre	13
			pain	30.7
			fear	56.3
			Total	100
male vocalizer	hearing	agre	agre	70.6
			pain	11.1
			fear	18.3
			Total	100
		pain	agre	27.1
			pain	60.7
			fear	12.2
			Total	100
		fear	agre	25.8
			pain	25
			fear	49.1
			Total	100
	deaf	agre	agre	20.4
			pain	37.2
			fear	42.4
			Total	100
		pain	agre	12.4
			pain	57.3
			fear	30.3
			Total	100
		fear	agre	15.2
			pain	38.3
			fear	46.5
			Total	100
